# Supplementary material for: From morphology to molecules: a combined source approach to untangle the taxonomy of Clessinia (Gastropoda, Odontostomidae), endemic land snails from the Dry Chaco ecoregion
Source: PeerJ. 2018 Dec 6;6:e5986. doi: 10.7717/peerj.5986 (PMC6286805; doi:10.7717/peerj.5986)
Supplement: Supplemental Information 4 [file peerj-06-5986-s004.txt]

LOCUS       IBN_530-1_16S            289 bp    DNA     linear       16-FEB-2018
DEFINITION  Spixia minor voucher IBN 530-1 16S ribosomal RNA gene, partial
            sequence; mitochondrial.
ACCESSION   IBN_530-1_16S
VERSION
KEYWORDS    .
SOURCE      mitochondrion Spixia minor
  ORGANISM  Spixia minor
            Unclassified.
REFERENCE   1  (bases 1 to 289)
  AUTHORS   Cuezzo,M.G., Miranda,M.J., Vogler,R.E. and Beltramino,A.A.
  TITLE     Untangling the taxonomy of Clessinia Doering, 1874 (Gastropoda,
            Odontostomidae), an endemic land snail group from the Dry Chaco
            ecoregion, using a combined source approach
  JOURNAL   Unpublished
REFERENCE   2  (bases 1 to 289)
  AUTHORS   Vogler,R.E., Beltramino,A.A. and Cuezzo,M.G.
  TITLE     Direct Submission
  JOURNAL   Submitted (16-FEB-2018) Grupo de Investigacion en Genetica de
            Moluscos, Instituto de Biologia Subtropical, Rivadavia 2370,
            Posadas, Misiones N3300LDX, Argentina
COMMENT     Bankit Comment: ALT EMAIL:robertovogler@fceqyn.unam.edu.ar.
            Bankit Comment: TAX: Yes, new species/combinations; SEE ATTACHMENT.
            Bankit Comment: TOTAL # OF SEQS:16.
            Bankit Comment: TOTAL # OF SETS:1.
FEATURES             Location/Qualifiers
     source          1..289
                     /organism="Spixia minor"
                     /organelle="mitochondrion"
                     /mol_type="genomic DNA"
                     /specimen_voucher="IBN 530-1"
                     /country="Argentina: Alemania, Quebrada de Las Conchas,
                     Salta"
                     /lat_lon="25.62642 S 65.61728 W"
                     /collection_date="2007"
                     /collected_by="Salas Orono E"
                     /identified_by="M.G. Cuezzo & Salas Orono E"
                     /PCR_primers="fwd_name: 16SF-104, fwd_seq:
                     gactgtgctaaggtagcataat, rev_name: 16SR-472, rev_seq:
                     tcgtagtccaacatcgaggtca"
                     /authority="(d'Orbigny, 1837)"
     rRNA            <1..>289
                     /product="16S ribosomal RNA"
BASE COUNT      101 a     37 c     55 g     96 t
ORIGIN      
        1 caattggcct ttaattgggg tcgggtatga aggaaggaat ttaagtgtaa ctgtctcaga
       61 agcagtattt tagtgaattt acttattggg tgaaaattcc caattataaa caaaagacga
      121 gaagaccctt agactttatt ctaaatatag ttagtactat atcaggcttt gttggggcga
      181 cagaatgtca tctactaaaa cacattcata aaattgtgag atttaacaaa tgttatttct
      241 tatagttgaa gtacctaagg gataacagca ttattaatta attacattg
//
LOCUS       IBN_878-1_16S            289 bp    DNA     linear       16-FEB-2018
DEFINITION  Clessinia nattkemperi voucher IBN 878-1 16S ribosomal RNA gene,
            partial sequence; mitochondrial.
ACCESSION   IBN_878-1_16S
VERSION
KEYWORDS    .
SOURCE      mitochondrion Clessinia nattkemperi
  ORGANISM  Clessinia nattkemperi
            Unclassified.
REFERENCE   1  (bases 1 to 289)
  AUTHORS   Cuezzo,M.G., Miranda,M.J., Vogler,R.E. and Beltramino,A.A.
  TITLE     Untangling the taxonomy of Clessinia Doering, 1874 (Gastropoda,
            Odontostomidae), an endemic land snail group from the Dry Chaco
            ecoregion, using a combined source approach
  JOURNAL   Unpublished
REFERENCE   2  (bases 1 to 289)
  AUTHORS   Vogler,R.E., Beltramino,A.A. and Cuezzo,M.G.
  TITLE     Direct Submission
  JOURNAL   Submitted (16-FEB-2018) Grupo de Investigacion en Genetica de
            Moluscos, Instituto de Biologia Subtropical, Rivadavia 2370,
            Posadas, Misiones N3300LDX, Argentina
COMMENT     Bankit Comment: ALT EMAIL:robertovogler@fceqyn.unam.edu.ar.
            Bankit Comment: TAX: Yes, new species/combinations; SEE ATTACHMENT.
            Bankit Comment: TOTAL # OF SEQS:16.
            Bankit Comment: TOTAL # OF SETS:1.
FEATURES             Location/Qualifiers
     source          1..289
                     /organism="Clessinia nattkemperi"
                     /organelle="mitochondrion"
                     /mol_type="genomic DNA"
                     /specimen_voucher="IBN 878-1"
                     /country="Argentina: Pomancillo, at 23 km from Catamarca
                     city"
                     /lat_lon="28.31219 S 65.71692 W"
                     /collection_date="2017"
                     /collected_by="M.G. Cuezzo & E Dominguez"
                     /identified_by="M.G. Cuezzo"
                     /PCR_primers="fwd_name: 16SF-104, fwd_seq:
                     gactgtgctaaggtagcataat, rev_name: 16SR-472, rev_seq:
                     tcgtagtccaacatcgaggtca"
                     /authority="(Parodiz, 1944)"
     rRNA            <1..>289
                     /product="16S ribosomal RNA"
BASE COUNT      104 a     34 c     49 g    102 t
ORIGIN      
        1 cagttggcct ttaattgggg tcgggtatga aagaattaat ctaagtataa ctgtctcaat
       61 catattatta atatgaattt acttattggg tgaaaattcc caactataaa caaaagacga
      121 gaagaccctt agactttttc ctaggtgtaa attagagttt attaaaggtt ttgttggggc
      181 gacagaatgt cattaataaa catattcata aagttgtatg atttaactaa ttttattact
      241 taaaattgaa gtacctaagg gataacagca ttattaatta attacattg
//
LOCUS       IBN_878-2_16S            289 bp    DNA     linear       16-FEB-2018
DEFINITION  Clessinia nattkemperi voucher IBN 878-2 16S ribosomal RNA gene,
            partial sequence; mitochondrial.
ACCESSION   IBN_878-2_16S
VERSION
KEYWORDS    .
SOURCE      mitochondrion Clessinia nattkemperi
  ORGANISM  Clessinia nattkemperi
            Unclassified.
REFERENCE   1  (bases 1 to 289)
  AUTHORS   Cuezzo,M.G., Miranda,M.J., Vogler,R.E. and Beltramino,A.A.
  TITLE     Untangling the taxonomy of Clessinia Doering, 1874 (Gastropoda,
            Odontostomidae), an endemic land snail group from the Dry Chaco
            ecoregion, using a combined source approach
  JOURNAL   Unpublished
REFERENCE   2  (bases 1 to 289)
  AUTHORS   Vogler,R.E., Beltramino,A.A. and Cuezzo,M.G.
  TITLE     Direct Submission
  JOURNAL   Submitted (16-FEB-2018) Grupo de Investigacion en Genetica de
            Moluscos, Instituto de Biologia Subtropical, Rivadavia 2370,
            Posadas, Misiones N3300LDX, Argentina
COMMENT     Bankit Comment: ALT EMAIL:robertovogler@fceqyn.unam.edu.ar.
            Bankit Comment: TAX: Yes, new species/combinations; SEE ATTACHMENT.
            Bankit Comment: TOTAL # OF SEQS:16.
            Bankit Comment: TOTAL # OF SETS:1.
FEATURES             Location/Qualifiers
     source          1..289
                     /organism="Clessinia nattkemperi"
                     /organelle="mitochondrion"
                     /mol_type="genomic DNA"
                     /specimen_voucher="IBN 878-2"
                     /country="Argentina: Pomancillo, at 23 km from Catamarca
                     city"
                     /lat_lon="28.31219 S 65.71692 W"
                     /collection_date="2017"
                     /collected_by="M.G. Cuezzo & E Dominguez"
                     /identified_by="M.G. Cuezzo"
                     /PCR_primers="fwd_name: 16SF-104, fwd_seq:
                     gactgtgctaaggtagcataat, rev_name: 16SR-472, rev_seq:
                     tcgtagtccaacatcgaggtca"
                     /authority="(Parodiz, 1944)"
     rRNA            <1..>289
                     /product="16S ribosomal RNA"
BASE COUNT      103 a     33 c     50 g    103 t
ORIGIN      
        1 cagttggcct ttaattgggg tcgggtatga aagaattaat ctaagtataa ctgtctcaat
       61 catagtatta atatgaattt acttattggg tgaaaattcc caactataaa caaaagacga
      121 gaagaccctt agactttttc ctaggtgtaa attagaattt attaaaggtt ttgttggggc
      181 gacagaatgt cattaataaa catatttata aagttgtatg atttaactaa ttttattact
      241 tataattgaa gtacctaagg gataacagca ttattaattg attacattg
//
LOCUS       IBN_886-1_16S            289 bp    DNA     linear   INV 16-FEB-2018
DEFINITION  Clessinia cordovana cordovana voucher IBN 886-1 16S ribosomal RNA
            gene, partial sequence; mitochondrial.
ACCESSION   IBN_886-1_16S
VERSION
KEYWORDS    .
SOURCE      mitochondrion Clessinia cordovana cordovana
  ORGANISM  Clessinia cordovana cordovana
            Eukaryota; Metazoa; Lophotrochozoa; Mollusca; Gastropoda;
            Heterobranchia; Euthyneura; Panpulmonata; Eupulmonata;
            Stylommatophora; Sigmurethra; Orthalicoidea; Odontostomidae;
            Clessinia.
REFERENCE   1  (bases 1 to 289)
  AUTHORS   Cuezzo,M.G., Miranda,M.J., Vogler,R.E. and Beltramino,A.A.
  TITLE     Untangling the taxonomy of Clessinia Doering, 1874 (Gastropoda,
            Odontostomidae), an endemic land snail group from the Dry Chaco
            ecoregion, using a combined source approach
  JOURNAL   Unpublished
REFERENCE   2  (bases 1 to 289)
  AUTHORS   Vogler,R.E., Beltramino,A.A. and Cuezzo,M.G.
  TITLE     Direct Submission
  JOURNAL   Submitted (16-FEB-2018) Grupo de Investigacion en Genetica de
            Moluscos, Instituto de Biologia Subtropical, Rivadavia 2370,
            Posadas, Misiones N3300LDX, Argentina
COMMENT     Bankit Comment: ALT EMAIL:robertovogler@fceqyn.unam.edu.ar.
            Bankit Comment: TAX: Yes, new species/combinations; SEE ATTACHMENT.
            Bankit Comment: TOTAL # OF SEQS:16.
            Bankit Comment: TOTAL # OF SETS:1.
FEATURES             Location/Qualifiers
     source          1..289
                     /organism="Clessinia cordovana cordovana"
                     /organelle="mitochondrion"
                     /mol_type="genomic DNA"
                     /sub_species="cordovana"
                     /specimen_voucher="IBN 886-1"
                     /db_xref="taxon:1118936"
                     /country="Argentina: San Marcos Sierras, Cordoba"
                     /lat_lon="30.78683 S 64.50069 W"
                     /collection_date="2017"
                     /collected_by="M.G. Cuezzo & E Dominguez"
                     /identified_by="M.G. Cuezzo"
                     /PCR_primers="fwd_name: 16SF-104, fwd_seq:
                     gactgtgctaaggtagcataat, rev_name: 16SR-472, rev_seq:
                     tcgtagtccaacatcgaggtca"
                     /authority="(Pfeiffer, 1855)"
     rRNA            <1..>289
                     /product="16S ribosomal RNA"
BASE COUNT      103 a     40 c     55 g     91 t
ORIGIN      
        1 cagttggcct ttaattgggg tcgggtatga aaggacaaat ctaagtataa ctgtctcaat
       61 agtatatctc tgaacttact tatagggtga aaattcccaa aaataaataa aagacgagaa
      121 gacccttaga cttgttccta agtgtaatta aatttatata aggctttgtt ggggcgacag
      181 aatgccagct gatacataac gcatttatag aataattggg atttaacaag tcttatttct
      241 tataatggaa gtacctaagg gataacagca ttattaatta attacattg
//
LOCUS       IBN_886-2_16S            288 bp    DNA     linear   INV 16-FEB-2018
DEFINITION  Clessinia cordovana cordovana voucher IBN 886-2 16S ribosomal RNA
            gene, partial sequence; mitochondrial.
ACCESSION   IBN_886-2_16S
VERSION
KEYWORDS    .
SOURCE      mitochondrion Clessinia cordovana cordovana
  ORGANISM  Clessinia cordovana cordovana
            Eukaryota; Metazoa; Lophotrochozoa; Mollusca; Gastropoda;
            Heterobranchia; Euthyneura; Panpulmonata; Eupulmonata;
            Stylommatophora; Sigmurethra; Orthalicoidea; Odontostomidae;
            Clessinia.
REFERENCE   1  (bases 1 to 288)
  AUTHORS   Cuezzo,M.G., Miranda,M.J., Vogler,R.E. and Beltramino,A.A.
  TITLE     Untangling the taxonomy of Clessinia Doering, 1874 (Gastropoda,
            Odontostomidae), an endemic land snail group from the Dry Chaco
            ecoregion, using a combined source approach
  JOURNAL   Unpublished
REFERENCE   2  (bases 1 to 288)
  AUTHORS   Vogler,R.E., Beltramino,A.A. and Cuezzo,M.G.
  TITLE     Direct Submission
  JOURNAL   Submitted (16-FEB-2018) Grupo de Investigacion en Genetica de
            Moluscos, Instituto de Biologia Subtropical, Rivadavia 2370,
            Posadas, Misiones N3300LDX, Argentina
COMMENT     Bankit Comment: ALT EMAIL:robertovogler@fceqyn.unam.edu.ar.
            Bankit Comment: TAX: Yes, new species/combinations; SEE ATTACHMENT.
            Bankit Comment: TOTAL # OF SEQS:16.
            Bankit Comment: TOTAL # OF SETS:1.
FEATURES             Location/Qualifiers
     source          1..288
                     /organism="Clessinia cordovana cordovana"
                     /organelle="mitochondrion"
                     /mol_type="genomic DNA"
                     /sub_species="cordovana"
                     /specimen_voucher="IBN 886-2"
                     /db_xref="taxon:1118936"
                     /country="Argentina: San Marcos Sierras, Cordoba"
                     /lat_lon="30.78683 S 64.50069 W"
                     /collection_date="2017"
                     /collected_by="M.G. Cuezzo & E Dominguez"
                     /identified_by="M.G. Cuezzo"
                     /PCR_primers="fwd_name: 16SF-104, fwd_seq:
                     gactgtgctaaggtagcataat, rev_name: 16SR-472, rev_seq:
                     tcgtagtccaacatcgaggtca"
                     /authority="(Pfeiffer, 1855)"
     rRNA            <1..>288
                     /product="16S ribosomal RNA"
BASE COUNT      102 a     40 c     56 g     90 t
ORIGIN      
        1 cagttggcct ttaattgggg tcgggtatga aaggagaaat ctaagtataa ctgtctcaac
       61 agtatatctc tgaacttact tatagggtga aaattcccaa aaataaataa aagacgagaa
      121 gacccttaga cttgttccta agtgtaatta aatttatata aggctttgtt ggggcgacag
      181 aatgccagct gatacataac gcatttatag aatattggga tttaacaagt cttatttctt
      241 ataatggaag tacctaaggg ataacagcat tattaattaa ttacattg
//
LOCUS       IBN_880-1_16S            288 bp    DNA     linear       16-FEB-2018
DEFINITION  Spixia cuezzoae voucher IBN 880-1 16S ribosomal RNA gene, partial
            sequence; mitochondrial.
ACCESSION   IBN_880-1_16S
VERSION
KEYWORDS    .
SOURCE      mitochondrion Spixia cuezzoae
  ORGANISM  Spixia cuezzoae
            Unclassified.
REFERENCE   1  (bases 1 to 288)
  AUTHORS   Cuezzo,M.G., Miranda,M.J., Vogler,R.E. and Beltramino,A.A.
  TITLE     Untangling the taxonomy of Clessinia Doering, 1874 (Gastropoda,
            Odontostomidae), an endemic land snail group from the Dry Chaco
            ecoregion, using a combined source approach
  JOURNAL   Unpublished
REFERENCE   2  (bases 1 to 288)
  AUTHORS   Vogler,R.E., Beltramino,A.A. and Cuezzo,M.G.
  TITLE     Direct Submission
  JOURNAL   Submitted (16-FEB-2018) Grupo de Investigacion en Genetica de
            Moluscos, Instituto de Biologia Subtropical, Rivadavia 2370,
            Posadas, Misiones N3300LDX, Argentina
COMMENT     Bankit Comment: ALT EMAIL:robertovogler@fceqyn.unam.edu.ar.
            Bankit Comment: TAX: Yes, new species/combinations; SEE ATTACHMENT.
            Bankit Comment: TOTAL # OF SEQS:16.
            Bankit Comment: TOTAL # OF SETS:1.
FEATURES             Location/Qualifiers
     source          1..288
                     /organism="Spixia cuezzoae"
                     /organelle="mitochondrion"
                     /mol_type="genomic DNA"
                     /specimen_voucher="IBN 880-1"
                     /country="Argentina: San Marcos Sierras, Cerro de La Cruz,
                     Cordoba"
                     /lat_lon="30.79894 S 64.62653 W"
                     /collection_date="2017"
                     /collected_by="M.G. Cuezzo & E Dominguez"
                     /identified_by="M.G. Cuezzo"
                     /PCR_primers="fwd_name: 16SF-104, fwd_seq:
                     gactgtgctaaggtagcataat, rev_name: 16SR-472, rev_seq:
                     tcgtagtccaacatcgaggtca"
                     /authority="Salas Orono, 2010"
     rRNA            <1..>288
                     /product="16S ribosomal RNA"
BASE COUNT      109 a     36 c     53 g     90 t
ORIGIN      
        1 cagttggcct ttaattgggg tcgggtatga agggagaaat ctaagtaaaa ctgtctcggt
       61 ataatattaa ggtgaattta cttattgggt gaaaattccc aaaatcaaaa caaaagacga
      121 gaagaccctt agactttttc ctaaatataa aataatttgt ataaggattt gttggggcga
      181 cagaatgtca acttataaac acactcataa ggtttttgaa ttaaacaaat tttatttctt
      241 ataaaggaag tacctaaggg ataacagcat tattaaataa ttacattg
//
LOCUS       IBN_880-2_16S            288 bp    DNA     linear       16-FEB-2018
DEFINITION  Spixia cuezzoae voucher IBN 880-2 16S ribosomal RNA gene, partial
            sequence; mitochondrial.
ACCESSION   IBN_880-2_16S
VERSION
KEYWORDS    .
SOURCE      mitochondrion Spixia cuezzoae
  ORGANISM  Spixia cuezzoae
            Unclassified.
REFERENCE   1  (bases 1 to 288)
  AUTHORS   Cuezzo,M.G., Miranda,M.J., Vogler,R.E. and Beltramino,A.A.
  TITLE     Untangling the taxonomy of Clessinia Doering, 1874 (Gastropoda,
            Odontostomidae), an endemic land snail group from the Dry Chaco
            ecoregion, using a combined source approach
  JOURNAL   Unpublished
REFERENCE   2  (bases 1 to 288)
  AUTHORS   Vogler,R.E., Beltramino,A.A. and Cuezzo,M.G.
  TITLE     Direct Submission
  JOURNAL   Submitted (16-FEB-2018) Grupo de Investigacion en Genetica de
            Moluscos, Instituto de Biologia Subtropical, Rivadavia 2370,
            Posadas, Misiones N3300LDX, Argentina
COMMENT     Bankit Comment: ALT EMAIL:robertovogler@fceqyn.unam.edu.ar.
            Bankit Comment: TAX: Yes, new species/combinations; SEE ATTACHMENT.
            Bankit Comment: TOTAL # OF SEQS:16.
            Bankit Comment: TOTAL # OF SETS:1.
FEATURES             Location/Qualifiers
     source          1..288
                     /organism="Spixia cuezzoae"
                     /organelle="mitochondrion"
                     /mol_type="genomic DNA"
                     /specimen_voucher="IBN 880-2"
                     /country="Argentina: San Marcos Sierras, Cerro de La Cruz,
                     Cordoba"
                     /lat_lon="30.79894 S 64.62653 W"
                     /collection_date="2017"
                     /collected_by="M.G. Cuezzo & E Dominguez"
                     /identified_by="M.G. Cuezzo"
                     /PCR_primers="fwd_name: 16SF-104, fwd_seq:
                     gactgtgctaaggtagcataat, rev_name: 16SR-472, rev_seq:
                     tcgtagtccaacatcgaggtca"
                     /authority="Salas Orono, 2010"
     rRNA            <1..>288
                     /product="16S ribosomal RNA"
BASE COUNT      109 a     36 c     53 g     90 t
ORIGIN      
        1 cagttggcct ttaattgggg tcgggtatga agggagaaat ctaagtaaaa ctgtctcggt
       61 ataatattaa ggtgaattta cttattgggt gaaaattccc aaaatcaaaa caaaagacga
      121 gaagaccctt agactttttc ctaaatataa aataatttgt ataaggattt gttggggcga
      181 cagaatgtca acttataaac acactcataa ggtttttgaa ttaaacaaat tttatttctt
      241 ataaaggaag tacctaaggg ataacagcat tattaaataa ttacattg
//
LOCUS       IBN_890-1_16S            287 bp    DNA     linear   INV 16-FEB-2018
DEFINITION  Clessinia pagoda voucher IBN 890-1 16S ribosomal RNA gene, partial
            sequence; mitochondrial.
ACCESSION   IBN_890-1_16S
VERSION
KEYWORDS    .
SOURCE      mitochondrion Clessinia pagoda
  ORGANISM  Clessinia pagoda
            Eukaryota; Metazoa; Lophotrochozoa; Mollusca; Gastropoda;
            Heterobranchia; Euthyneura; Panpulmonata; Eupulmonata;
            Stylommatophora; Sigmurethra; Orthalicoidea; Odontostomidae;
            Clessinia.
REFERENCE   1  (bases 1 to 287)
  AUTHORS   Cuezzo,M.G., Miranda,M.J., Vogler,R.E. and Beltramino,A.A.
  TITLE     Untangling the taxonomy of Clessinia Doering, 1874 (Gastropoda,
            Odontostomidae), an endemic land snail group from the Dry Chaco
            ecoregion, using a combined source approach
  JOURNAL   Unpublished
REFERENCE   2  (bases 1 to 287)
  AUTHORS   Vogler,R.E., Beltramino,A.A. and Cuezzo,M.G.
  TITLE     Direct Submission
  JOURNAL   Submitted (16-FEB-2018) Grupo de Investigacion en Genetica de
            Moluscos, Instituto de Biologia Subtropical, Rivadavia 2370,
            Posadas, Misiones N3300LDX, Argentina
COMMENT     Bankit Comment: ALT EMAIL:robertovogler@fceqyn.unam.edu.ar.
            Bankit Comment: TAX: Yes, new species/combinations; SEE ATTACHMENT.
            Bankit Comment: TOTAL # OF SEQS:16.
            Bankit Comment: TOTAL # OF SETS:1.
FEATURES             Location/Qualifiers
     source          1..287
                     /organism="Clessinia pagoda"
                     /organelle="mitochondrion"
                     /mol_type="genomic DNA"
                     /specimen_voucher="IBN 890-1"
                     /db_xref="taxon:859911"
                     /country="Argentina: San Marcos Sierras, Cerro de La Cruz,
                     Cordoba"
                     /lat_lon="30.79722 S 64.62958 W"
                     /collection_date="2017"
                     /collected_by="M.G. Cuezzo & E Dominguez"
                     /identified_by="M.G. Cuezzo"
                     /PCR_primers="fwd_name: 16SF-104, fwd_seq:
                     gactgtgctaaggtagcataat, rev_name: 16SR-472, rev_seq:
                     tcgtagtccaacatcgaggtca"
                     /authority="Hylton Scott, 1967"
     rRNA            <1..>287
                     /product="16S ribosomal RNA"
BASE COUNT      112 a     36 c     50 g     89 t
ORIGIN      
        1 cagttggcct ttaattgggg tcgggtatga agggagaaat ctaagtaaaa ctgtctcaat
       61 ataatactaa ggtgaattta cttattgggt gaaaattccc aaactaaaaa caaaagacga
      121 gaagaccctt agactttttc ctaaatataa aataatttgt atcaggattt gttggggcga
      181 cagaatgtca attaaaaaca cattcataaa atttttgaat taaacaagtt ttatttctta
      241 taaaggaagt acctaaggga taacagcatt attaaataat tacattg
//
LOCUS       IBN_890-2_16S            288 bp    DNA     linear   INV 16-FEB-2018
DEFINITION  Clessinia pagoda voucher IBN 890-2 16S ribosomal RNA gene, partial
            sequence; mitochondrial.
ACCESSION   IBN_890-2_16S
VERSION
KEYWORDS    .
SOURCE      mitochondrion Clessinia pagoda
  ORGANISM  Clessinia pagoda
            Eukaryota; Metazoa; Lophotrochozoa; Mollusca; Gastropoda;
            Heterobranchia; Euthyneura; Panpulmonata; Eupulmonata;
            Stylommatophora; Sigmurethra; Orthalicoidea; Odontostomidae;
            Clessinia.
REFERENCE   1  (bases 1 to 288)
  AUTHORS   Cuezzo,M.G., Miranda,M.J., Vogler,R.E. and Beltramino,A.A.
  TITLE     Untangling the taxonomy of Clessinia Doering, 1874 (Gastropoda,
            Odontostomidae), an endemic land snail group from the Dry Chaco
            ecoregion, using a combined source approach
  JOURNAL   Unpublished
REFERENCE   2  (bases 1 to 288)
  AUTHORS   Vogler,R.E., Beltramino,A.A. and Cuezzo,M.G.
  TITLE     Direct Submission
  JOURNAL   Submitted (16-FEB-2018) Grupo de Investigacion en Genetica de
            Moluscos, Instituto de Biologia Subtropical, Rivadavia 2370,
            Posadas, Misiones N3300LDX, Argentina
COMMENT     Bankit Comment: ALT EMAIL:robertovogler@fceqyn.unam.edu.ar.
            Bankit Comment: TAX: Yes, new species/combinations; SEE ATTACHMENT.
            Bankit Comment: TOTAL # OF SEQS:16.
            Bankit Comment: TOTAL # OF SETS:1.
FEATURES             Location/Qualifiers
     source          1..288
                     /organism="Clessinia pagoda"
                     /organelle="mitochondrion"
                     /mol_type="genomic DNA"
                     /specimen_voucher="IBN 890-2"
                     /db_xref="taxon:859911"
                     /country="Argentina: San Marcos Sierras, Cerro de La Cruz,
                     Cordoba"
                     /lat_lon="30.79722 S 64.62958 W"
                     /collection_date="2017"
                     /collected_by="M.G. Cuezzo & E Dominguez"
                     /identified_by="M.G. Cuezzo"
                     /PCR_primers="fwd_name: 16SF-104, fwd_seq:
                     gactgtgctaaggtagcataat, rev_name: 16SR-472, rev_seq:
                     tcgtagtccaacatcgaggtca"
                     /authority="Hylton Scott, 1967"
     rRNA            <1..>288
                     /product="16S ribosomal RNA"
BASE COUNT      113 a     36 c     50 g     89 t
ORIGIN      
        1 cagttggcct ttaattgggg tcgggtatga agggagaaat ctaagtaaaa ctgtctcaat
       61 ataatactaa ggtgaattta cttattgggt gaaaattccc aaactaaaaa caaaagacga
      121 gaagaccctt agactttttc ctaaatataa aataatttgt atcaggattt gttggggcga
      181 cagaatgtca attaaaaaac acattcataa aatttttgaa ttaaacaagt tttatttctt
      241 ataaaggaag tacctaaggg ataacagcat tattaaataa ttacattg
//
LOCUS       IBN_881-1_16S            289 bp    DNA     linear       16-FEB-2018
DEFINITION  Spixia holmbergi voucher IBN 881-1 16S ribosomal RNA gene, partial
            sequence; mitochondrial.
ACCESSION   IBN_881-1_16S
VERSION
KEYWORDS    .
SOURCE      mitochondrion Spixia holmbergi
  ORGANISM  Spixia holmbergi
            Unclassified.
REFERENCE   1  (bases 1 to 289)
  AUTHORS   Cuezzo,M.G., Miranda,M.J., Vogler,R.E. and Beltramino,A.A.
  TITLE     Untangling the taxonomy of Clessinia Doering, 1874 (Gastropoda,
            Odontostomidae), an endemic land snail group from the Dry Chaco
            ecoregion, using a combined source approach
  JOURNAL   Unpublished
REFERENCE   2  (bases 1 to 289)
  AUTHORS   Vogler,R.E., Beltramino,A.A. and Cuezzo,M.G.
  TITLE     Direct Submission
  JOURNAL   Submitted (16-FEB-2018) Grupo de Investigacion en Genetica de
            Moluscos, Instituto de Biologia Subtropical, Rivadavia 2370,
            Posadas, Misiones N3300LDX, Argentina
COMMENT     Bankit Comment: ALT EMAIL:robertovogler@fceqyn.unam.edu.ar.
            Bankit Comment: TAX: Yes, new species/combinations; SEE ATTACHMENT.
            Bankit Comment: TOTAL # OF SEQS:16.
            Bankit Comment: TOTAL # OF SETS:1.
FEATURES             Location/Qualifiers
     source          1..289
                     /organism="Spixia holmbergi"
                     /organelle="mitochondrion"
                     /mol_type="genomic DNA"
                     /specimen_voucher="IBN 881-1"
                     /country="Argentina: San Marcos Sierras, Cordoba"
                     /lat_lon="30.63317 S 64.63317 W"
                     /collection_date="2017"
                     /collected_by="M.G. Cuezzo & E Dominguez"
                     /identified_by="M.G. Cuezzo"
                     /PCR_primers="fwd_name: 16SF-104, fwd_seq:
                     gactgtgctaaggtagcataat, rev_name: 16SR-472, rev_seq:
                     tcgtagtccaacatcgaggtca"
                     /authority="(Parodiz, 1941)"
     rRNA            <1..>289
                     /product="16S ribosomal RNA"
BASE COUNT      104 a     32 c     50 g    103 t
ORIGIN      
        1 caattggcct ttaattgggg tcgggtatga atggagatat ttgagtatat ctgtctcgat
       61 gttgtatatg aatgaattta cttattgggt gaaaattccc aaataataaa gaaaagacga
      121 gaagaccctt agactttttc ctaattataa tcttattttg tattaggatt tgttggggcg
      181 acagaatgtc aattaaacac attcataaat agttattata attaaacaaa ttatatttct
      241 taaaattgaa gtacctaagg gataacagca ttattaaata attacattg
//
LOCUS       IBN_881-2_16S            288 bp    DNA     linear       16-FEB-2018
DEFINITION  Spixia holmbergi voucher IBN 881-2 16S ribosomal RNA gene, partial
            sequence; mitochondrial.
ACCESSION   IBN_881-2_16S
VERSION
KEYWORDS    .
SOURCE      mitochondrion Spixia holmbergi
  ORGANISM  Spixia holmbergi
            Unclassified.
REFERENCE   1  (bases 1 to 288)
  AUTHORS   Cuezzo,M.G., Miranda,M.J., Vogler,R.E. and Beltramino,A.A.
  TITLE     Untangling the taxonomy of Clessinia Doering, 1874 (Gastropoda,
            Odontostomidae), an endemic land snail group from the Dry Chaco
            ecoregion, using a combined source approach
  JOURNAL   Unpublished
REFERENCE   2  (bases 1 to 288)
  AUTHORS   Vogler,R.E., Beltramino,A.A. and Cuezzo,M.G.
  TITLE     Direct Submission
  JOURNAL   Submitted (16-FEB-2018) Grupo de Investigacion en Genetica de
            Moluscos, Instituto de Biologia Subtropical, Rivadavia 2370,
            Posadas, Misiones N3300LDX, Argentina
COMMENT     Bankit Comment: ALT EMAIL:robertovogler@fceqyn.unam.edu.ar.
            Bankit Comment: TAX: Yes, new species/combinations; SEE ATTACHMENT.
            Bankit Comment: TOTAL # OF SEQS:16.
            Bankit Comment: TOTAL # OF SETS:1.
FEATURES             Location/Qualifiers
     source          1..288
                     /organism="Spixia holmbergi"
                     /organelle="mitochondrion"
                     /mol_type="genomic DNA"
                     /specimen_voucher="IBN 881-2"
                     /country="Argentina: San Marcos Sierras, Cordoba"
                     /lat_lon="30.63317 S 64.63317 W"
                     /collection_date="2017"
                     /collected_by="M.G. Cuezzo & E Dominguez"
                     /identified_by="M.G. Cuezzo"
                     /PCR_primers="fwd_name: 16SF-104, fwd_seq:
                     gactgtgctaaggtagcataat, rev_name: 16SR-472, rev_seq:
                     tcgtagtccaacatcgaggtca"
                     /authority="(Parodiz, 1941)"
     rRNA            <1..>288
                     /product="16S ribosomal RNA"
BASE COUNT      101 a     34 c     50 g    103 t
ORIGIN      
        1 caattggcct ttaattgggg tcgggtatga atggagatat ttgagtatac ctgtctcgat
       61 gttgtatatg aatgaattta cttattgggt gaaaattccc aaatatatag aaaagacgag
      121 aagaccctta gactttttcc taattataat cttattttgt attaggattt gttggggcga
      181 cagaatgtca attaaacaca ttcataacta gttattataa ttaaacaaat tatatttctt
      241 aaaattgaag tacctaaggg ataacagcat tattaaataa ttacattg
//
LOCUS       IBN_882-1_16S            294 bp    DNA     linear       16-FEB-2018
DEFINITION  Clessinia stelzneri voucher IBN 882-1 16S ribosomal RNA gene,
            partial sequence; mitochondrial.
ACCESSION   IBN_882-1_16S
VERSION
KEYWORDS    .
SOURCE      mitochondrion Clessinia stelzneri
  ORGANISM  Clessinia stelzneri
            Unclassified.
REFERENCE   1  (bases 1 to 294)
  AUTHORS   Cuezzo,M.G., Miranda,M.J., Vogler,R.E. and Beltramino,A.A.
  TITLE     Untangling the taxonomy of Clessinia Doering, 1874 (Gastropoda,
            Odontostomidae), an endemic land snail group from the Dry Chaco
            ecoregion, using a combined source approach
  JOURNAL   Unpublished
REFERENCE   2  (bases 1 to 294)
  AUTHORS   Vogler,R.E., Beltramino,A.A. and Cuezzo,M.G.
  TITLE     Direct Submission
  JOURNAL   Submitted (16-FEB-2018) Grupo de Investigacion en Genetica de
            Moluscos, Instituto de Biologia Subtropical, Rivadavia 2370,
            Posadas, Misiones N3300LDX, Argentina
COMMENT     Bankit Comment: ALT EMAIL:robertovogler@fceqyn.unam.edu.ar.
            Bankit Comment: TAX: Yes, new species/combinations; SEE ATTACHMENT.
            Bankit Comment: TOTAL # OF SEQS:16.
            Bankit Comment: TOTAL # OF SETS:1.
FEATURES             Location/Qualifiers
     source          1..294
                     /organism="Clessinia stelzneri"
                     /organelle="mitochondrion"
                     /mol_type="genomic DNA"
                     /specimen_voucher="IBN 882-1"
                     /country="Argentina: Ruta 16, Cerro San Vicente, Cordoba"
                     /lat_lon="30.42908 S 64.24710 W"
                     /collection_date="2017"
                     /collected_by="M.G. Cuezzo & E Dominguez"
                     /identified_by="M.G. Cuezzo"
                     /PCR_primers="fwd_name: 16SF-104, fwd_seq:
                     gactgtgctaaggtagcataat, rev_name: 16SR-472, rev_seq:
                     tcgtagtccaacatcgaggtca"
                     /authority="Doering (1874[1875])"
     rRNA            <1..>294
                     /product="16S ribosomal RNA"
BASE COUNT      111 a     39 c     45 g     99 t
ORIGIN      
        1 caattggcct ttaattgggg tcgggcatga aaggataaat caaagtatta ctgtctcaat
       61 aaaatatata ctaatgaaat tacttattgg gtgaaaattc ccaaacaata gataatagac
      121 gagaagaccc ttagactttc tcctaattat attagattta tatgaaggct ttgttggggc
      181 gacaaaatgt caacatataa ttaacacatt cattaatttt tcgtaattta acaagtttta
      241 tttctaataa tagaagtacc taagggataa cagcattatt aaattattac attg
//
LOCUS       IBN_882-2_16S            294 bp    DNA     linear       16-FEB-2018
DEFINITION  Clessinia stelzneri voucher IBN 882-2 16S ribosomal RNA gene,
            partial sequence; mitochondrial.
ACCESSION   IBN_882-2_16S
VERSION
KEYWORDS    .
SOURCE      mitochondrion Clessinia stelzneri
  ORGANISM  Clessinia stelzneri
            Unclassified.
REFERENCE   1  (bases 1 to 294)
  AUTHORS   Cuezzo,M.G., Miranda,M.J., Vogler,R.E. and Beltramino,A.A.
  TITLE     Untangling the taxonomy of Clessinia Doering, 1874 (Gastropoda,
            Odontostomidae), an endemic land snail group from the Dry Chaco
            ecoregion, using a combined source approach
  JOURNAL   Unpublished
REFERENCE   2  (bases 1 to 294)
  AUTHORS   Vogler,R.E., Beltramino,A.A. and Cuezzo,M.G.
  TITLE     Direct Submission
  JOURNAL   Submitted (16-FEB-2018) Grupo de Investigacion en Genetica de
            Moluscos, Instituto de Biologia Subtropical, Rivadavia 2370,
            Posadas, Misiones N3300LDX, Argentina
COMMENT     Bankit Comment: ALT EMAIL:robertovogler@fceqyn.unam.edu.ar.
            Bankit Comment: TAX: Yes, new species/combinations; SEE ATTACHMENT.
            Bankit Comment: TOTAL # OF SEQS:16.
            Bankit Comment: TOTAL # OF SETS:1.
FEATURES             Location/Qualifiers
     source          1..294
                     /organism="Clessinia stelzneri"
                     /organelle="mitochondrion"
                     /mol_type="genomic DNA"
                     /specimen_voucher="IBN 882-2"
                     /country="Argentina: Ruta 16, Cerro San Vicente, Cordoba"
                     /lat_lon="30.42908 S 64.24710 W"
                     /collection_date="2017"
                     /collected_by="M.G. Cuezzo & E Dominguez"
                     /identified_by="M.G. Cuezzo"
                     /PCR_primers="fwd_name: 16SF-104, fwd_seq:
                     gactgtgctaaggtagcataat, rev_name: 16SR-472, rev_seq:
                     tcgtagtccaacatcgaggtca"
                     /authority="Doering (1874[1875])"
     rRNA            <1..>294
                     /product="16S ribosomal RNA"
BASE COUNT      110 a     39 c     46 g     99 t
ORIGIN      
        1 caattggcct ttaattgggg tcgggcatga aaggataaat cgaagtatta ctgtctcaat
       61 aaaatatata ctaatgaaat tacttattgg gtgaaaattc ccaaacaata gataatagac
      121 gagaagaccc ttagactttc tcctagttat attaaattta tatgaaggct ttgttggggc
      181 gacaaaatgt caacatataa ttaacacatt cattaatttt tcgtaattta acaagtttta
      241 tttctaataa tagaagtacc taagggataa cagcattatt aaattattac attg
//
LOCUS       IBN_883-1_16S            295 bp    DNA     linear       16-FEB-2018
DEFINITION  Clessinia stelzneri striata voucher IBN 883-1 16S ribosomal RNA
            gene, partial sequence; mitochondrial.
ACCESSION   IBN_883-1_16S
VERSION
KEYWORDS    .
SOURCE      mitochondrion Clessinia stelzneri striata
  ORGANISM  Clessinia stelzneri striata
            Unclassified.
REFERENCE   1  (bases 1 to 295)
  AUTHORS   Cuezzo,M.G., Miranda,M.J., Vogler,R.E. and Beltramino,A.A.
  TITLE     Untangling the taxonomy of Clessinia Doering, 1874 (Gastropoda,
            Odontostomidae), an endemic land snail group from the Dry Chaco
            ecoregion, using a combined source approach
  JOURNAL   Unpublished
REFERENCE   2  (bases 1 to 295)
  AUTHORS   Vogler,R.E., Beltramino,A.A. and Cuezzo,M.G.
  TITLE     Direct Submission
  JOURNAL   Submitted (16-FEB-2018) Grupo de Investigacion en Genetica de
            Moluscos, Instituto de Biologia Subtropical, Rivadavia 2370,
            Posadas, Misiones N3300LDX, Argentina
COMMENT     Bankit Comment: ALT EMAIL:robertovogler@fceqyn.unam.edu.ar.
            Bankit Comment: TAX: Yes, new species/combinations; SEE ATTACHMENT.
            Bankit Comment: TOTAL # OF SEQS:16.
            Bankit Comment: TOTAL # OF SETS:1.
FEATURES             Location/Qualifiers
     source          1..295
                     /organism="Clessinia stelzneri striata"
                     /organelle="mitochondrion"
                     /mol_type="genomic DNA"
                     /specimen_voucher="IBN 883-1"
                     /country="Argentina: Ruta 16 (between Tulumba and San Jose
                     de La Dormida), Cordoba"
                     /lat_lon="30.79053 S 64.63097 W"
                     /collection_date="2017"
                     /collected_by="M.G. Cuezzo & E Dominguez"
                     /identified_by="M.G. Cuezzo"
                     /PCR_primers="fwd_name: 16SF-104, fwd_seq:
                     gactgtgctaaggtagcataat, rev_name: 16SR-472, rev_seq:
                     tcgtagtccaacatcgaggtca"
                     /authority="(Parodiz, 1939)"
     rRNA            <1..>295
                     /product="16S ribosomal RNA"
BASE COUNT      110 a     38 c     47 g    100 t
ORIGIN      
        1 caattggcct ttaattgggg tcgggcatga aaggataaat cgaagtatta ctgtctcaat
       61 aaaatatata ctaatgaaat tacttattgg gtgaaaattc ctaaacaata gataatagac
      121 gagaagaccc ttagactttc tcctaattat attagattta tataaaggct ttgttggggc
      181 gacaaaatgt caacatataa ttaacacatt cattaagttt ttcgtaattt aacaagtttt
      241 atttctgata atagaagtac ctaagggata acagcattat taaattatta cattg
//
LOCUS       IBN_883-2_16S            295 bp    DNA     linear       16-FEB-2018
DEFINITION  Clessinia stelzneri striata voucher IBN 883-2 16S ribosomal RNA
            gene, partial sequence; mitochondrial.
ACCESSION   IBN_883-2_16S
VERSION
KEYWORDS    .
SOURCE      mitochondrion Clessinia stelzneri striata
  ORGANISM  Clessinia stelzneri striata
            Unclassified.
REFERENCE   1  (bases 1 to 295)
  AUTHORS   Cuezzo,M.G., Miranda,M.J., Vogler,R.E. and Beltramino,A.A.
  TITLE     Untangling the taxonomy of Clessinia Doering, 1874 (Gastropoda,
            Odontostomidae), an endemic land snail group from the Dry Chaco
            ecoregion, using a combined source approach
  JOURNAL   Unpublished
REFERENCE   2  (bases 1 to 295)
  AUTHORS   Vogler,R.E., Beltramino,A.A. and Cuezzo,M.G.
  TITLE     Direct Submission
  JOURNAL   Submitted (16-FEB-2018) Grupo de Investigacion en Genetica de
            Moluscos, Instituto de Biologia Subtropical, Rivadavia 2370,
            Posadas, Misiones N3300LDX, Argentina
COMMENT     Bankit Comment: ALT EMAIL:robertovogler@fceqyn.unam.edu.ar.
            Bankit Comment: TAX: Yes, new species/combinations; SEE ATTACHMENT.
            Bankit Comment: TOTAL # OF SEQS:16.
            Bankit Comment: TOTAL # OF SETS:1.
FEATURES             Location/Qualifiers
     source          1..295
                     /organism="Clessinia stelzneri striata"
                     /organelle="mitochondrion"
                     /mol_type="genomic DNA"
                     /specimen_voucher="IBN 883-2"
                     /country="Argentina: Ruta 16 (between Tulumba and San Jose
                     de La Dormida), Cordoba"
                     /lat_lon="30.79053 S 64.63097 W"
                     /collection_date="2017"
                     /collected_by="M.G. Cuezzo & E Dominguez"
                     /identified_by="M.G. Cuezzo"
                     /PCR_primers="fwd_name: 16SF-104, fwd_seq:
                     gactgtgctaaggtagcataat, rev_name: 16SR-472, rev_seq:
                     tcgtagtccaacatcgaggtca"
                     /authority="(Parodiz, 1939)"
     rRNA            <1..>295
                     /product="16S ribosomal RNA"
BASE COUNT      110 a     39 c     47 g     99 t
ORIGIN      
        1 caattggcct ttaattgggg tcgggcatga aaggataaat cgaagtatta ctgtctcaat
       61 aaaatatata ctaatgaaat tacttattgg gtgaaaattc ccaaacaata gataatagac
      121 gagaagaccc ttagactttc tcctaattat attagattta tataaaggct ttgttggggc
      181 gacaaaatgt caacatataa ttaacacatt cattaagttt ttcgtaattt aacaagtttt
      241 atttctgata atagaagtac ctaagggata acagcattat taaattatta cattg
//
LOCUS       IBN_885_16S              292 bp    DNA     linear       16-FEB-2018
DEFINITION  Plagiodontes daedaleus voucher IBN 885 16S ribosomal RNA gene,
            partial sequence; mitochondrial.
ACCESSION   IBN_885_16S
VERSION
KEYWORDS    .
SOURCE      mitochondrion Plagiodontes daedaleus
  ORGANISM  Plagiodontes daedaleus
            Unclassified.
REFERENCE   1  (bases 1 to 292)
  AUTHORS   Cuezzo,M.G., Miranda,M.J., Vogler,R.E. and Beltramino,A.A.
  TITLE     Untangling the taxonomy of Clessinia Doering, 1874 (Gastropoda,
            Odontostomidae), an endemic land snail group from the Dry Chaco
            ecoregion, using a combined source approach
  JOURNAL   Unpublished
REFERENCE   2  (bases 1 to 292)
  AUTHORS   Vogler,R.E., Beltramino,A.A. and Cuezzo,M.G.
  TITLE     Direct Submission
  JOURNAL   Submitted (16-FEB-2018) Grupo de Investigacion en Genetica de
            Moluscos, Instituto de Biologia Subtropical, Rivadavia 2370,
            Posadas, Misiones N3300LDX, Argentina
COMMENT     Bankit Comment: ALT EMAIL:robertovogler@fceqyn.unam.edu.ar.
            Bankit Comment: TAX: Yes, new species/combinations; SEE ATTACHMENT.
            Bankit Comment: TOTAL # OF SEQS:16.
            Bankit Comment: TOTAL # OF SETS:1.
FEATURES             Location/Qualifiers
     source          1..292
                     /organism="Plagiodontes daedaleus"
                     /organelle="mitochondrion"
                     /mol_type="genomic DNA"
                     /specimen_voucher="IBN 885"
                     /country="Argentina: Ruta 16 (between Tulumba and San Jose
                     de La Dormida), Cordoba"
                     /lat_lon="30.41667 S 64.07082 W"
                     /collection_date="2017"
                     /collected_by="M.G. Cuezzo & E Dominguez"
                     /identified_by="M.G. Cuezzo"
                     /PCR_primers="fwd_name: 16SF-104, fwd_seq:
                     gactgtgctaaggtagcataat, rev_name: 16SR-472, rev_seq:
                     tcgtagtccaacatcgaggtca"
                     /authority="(Deshayes, 1851)"
     rRNA            <1..>292
                     /product="16S ribosomal RNA"
BASE COUNT       99 a     46 c     44 g    103 t
ORIGIN      
        1 caattggccc ttaattgggg tcgggtatca acggaactac ttagttgtga ctgtctttat
       61 ctattcaatt ttaacttact gacaaagtga aaattctttg gagaataagt aagacgagaa
      121 gacccttaga tttttatcca agctagatct aataattatc tattaccatt ttgttggggc
      181 gacagagtat caataaggat catacttatt cactaactcc atatattcaa ctattttttt
      241 actaataatt aaaataccta agggataaca gcattattaa attattacat tg
//
