# Supplementary material for: From morphology to molecules: a combined source approach to untangle the taxonomy of Clessinia (Gastropoda, Odontostomidae), endemic land snails from the Dry Chaco ecoregion
Source: PeerJ. 2018 Dec 6;6:e5986. doi: 10.7717/peerj.5986 (PMC6286805; doi:10.7717/peerj.5986)
Supplement: Supplemental Information 5 [file peerj-06-5986-s005.txt]

LOCUS       IBN_882-1_CO             655 bp    DNA     linear       16-FEB-2018
DEFINITION  Clessinia stelzneri voucher IBN 882-1 cytochrome c oxidase subunit
            I (COI) gene, partial cds; mitochondrial.
ACCESSION   IBN_882-1_CO
VERSION
KEYWORDS    .
SOURCE      mitochondrion Clessinia stelzneri
  ORGANISM  Clessinia stelzneri
            Unclassified.
REFERENCE   1  (bases 1 to 655)
  AUTHORS   Cuezzo,M.G., Miranda,M.J., Vogler,R.E. and Beltramino,A.A.
  TITLE     Untangling the taxonomy of Clessinia Doering, 1874 (Gastropoda,
            Odontostomidae), an endemic land snail group from the Dry Chaco
            ecoregion, using a combined source approach
  JOURNAL   Unpublished
REFERENCE   2  (bases 1 to 655)
  AUTHORS   Beltramino,A.A., Vogler,R.E. and Cuezzo,M.G.
  TITLE     Direct Submission
  JOURNAL   Submitted (16-FEB-2018) Grupo de Investigacion en Genetica de
            Moluscos, Instituto de Biologia Subtropical, Rivadavia 2370,
            Posadas, Misiones N3300LDX, Argentina
COMMENT     Bankit Comment: ALT EMAIL:robertovogler@fceqyn.unam.edu.ar.
            Bankit Comment: TAX: Yes, new species/combinations; SEE ATTACHMENT.
            Bankit Comment: TOTAL # OF SEQS:15.
            Bankit Comment: TOTAL # OF SETS:1.
FEATURES             Location/Qualifiers
     source          1..655
                     /organism="Clessinia stelzneri"
                     /organelle="mitochondrion"
                     /mol_type="genomic DNA"
                     /specimen_voucher="IBN 882-1"
                     /country="Argentina: Ruta 16, Cerro San Vicente, Cordoba"
                     /lat_lon="30.42908 S 64.24710 W"
                     /collection_date="2017"
                     /collected_by="M.G. Cuezzo & E Dominguez"
                     /identified_by="M.G. Cuezzo"
                     /PCR_primers="fwd_name: LCO1490, fwd_seq:
                     ggtcaacaaatcataaagatattgg, rev_name: HCO2198, rev_seq:
                     taaacttcagggtgaccaaaaaatca"
                     /authority="Doering (1874[1875])"
     gene            <1..>655
                     /gene="COI"
     CDS             <1..>655
                     /gene="COI"
                     /codon_start=2
                     /transl_table=5
                     /product="cytochrome oxidase subunit I"
                     /translation="TLYMLFGIWCGMVGTGLSLLIRLELGTSGVLLDDQFYNVIVTAH
                     AFVMIFFMVMPLMIGGFGNWMVPLLIGAPDMSFPRMNNMSFWLLPPAFILLIISSMVE
                     GGAGTGWTVYPPLSSSVAHSGASVDLAIFSLHLAGMSSILGAINFITTIFNMRSSGMT
                     MERVSLFVWSILVTVFLLLLSLPVLAGAITMLLTDRNFNTSFFDPAGGGDPILYQHLF
                     "
BASE COUNT      170 a     99 c    118 g    268 t
ORIGIN      
        1 gactttatac atattgtttg gtatttgatg tggaatagta ggaacaggtc tatcattatt
       61 aattcgatta gaactaggaa cctctggtgt attgttagat gatcagtttt ataatgttat
      121 tgtaacagct catgcttttg taatgatctt ttttatagtt atacccttaa taattggggg
      181 ttttggaaat tgaatagtac ccttattaat tggtgcgcct gatataagat ttcctcggat
      241 aaataatata agattttgac ttctcccacc ggcatttatt ttattaatta tttctagaat
      301 agtagaagga ggagcaggta ctggttggac agtttatccc cctttaagtt cctcagtagc
      361 tcataggggt gcttctgttg atttggccat tttttcatta catttggcag gtatatcatc
      421 catcttagga gccatcaatt tcattactac tatttttaat atacgttctt caggaataac
      481 tatagaacgt gttaggcttt ttgtttgatc tattttagtt actgtatttc ttttactttt
      541 atctttacct gtattagcgg gtgctattac tatgttatta acagatcgaa attttaatac
      601 atctttcttt gatcctgccg gggggggtga tcctatctta taccaacact tattt
//
LOCUS       IBN_882-2_CO             655 bp    DNA     linear       16-FEB-2018
DEFINITION  Clessinia stelzneri voucher IBN 882-2 cytochrome c oxidase subunit
            I (COI) gene, partial cds; mitochondrial.
ACCESSION   IBN_882-2_CO
VERSION
KEYWORDS    .
SOURCE      mitochondrion Clessinia stelzneri
  ORGANISM  Clessinia stelzneri
            Unclassified.
REFERENCE   1  (bases 1 to 655)
  AUTHORS   Cuezzo,M.G., Miranda,M.J., Vogler,R.E. and Beltramino,A.A.
  TITLE     Untangling the taxonomy of Clessinia Doering, 1874 (Gastropoda,
            Odontostomidae), an endemic land snail group from the Dry Chaco
            ecoregion, using a combined source approach
  JOURNAL   Unpublished
REFERENCE   2  (bases 1 to 655)
  AUTHORS   Beltramino,A.A., Vogler,R.E. and Cuezzo,M.G.
  TITLE     Direct Submission
  JOURNAL   Submitted (16-FEB-2018) Grupo de Investigacion en Genetica de
            Moluscos, Instituto de Biologia Subtropical, Rivadavia 2370,
            Posadas, Misiones N3300LDX, Argentina
COMMENT     Bankit Comment: ALT EMAIL:robertovogler@fceqyn.unam.edu.ar.
            Bankit Comment: TAX: Yes, new species/combinations; SEE ATTACHMENT.
            Bankit Comment: TOTAL # OF SEQS:15.
            Bankit Comment: TOTAL # OF SETS:1.
FEATURES             Location/Qualifiers
     source          1..655
                     /organism="Clessinia stelzneri"
                     /organelle="mitochondrion"
                     /mol_type="genomic DNA"
                     /specimen_voucher="IBN 882-2"
                     /country="Argentina: Ruta 16, Cerro San Vicente, Cordoba"
                     /lat_lon="30.42908 S 64.24710 W"
                     /collection_date="2017"
                     /collected_by="M.G. Cuezzo & E Dominguez"
                     /identified_by="M.G. Cuezzo"
                     /PCR_primers="fwd_name: LCO1490, fwd_seq:
                     ggtcaacaaatcataaagatattgg, rev_name: HCO2198, rev_seq:
                     taaacttcagggtgaccaaaaaatca"
                     /authority="Doering (1874[1875])"
     gene            <1..>655
                     /gene="COI"
     CDS             <1..>655
                     /gene="COI"
                     /codon_start=2
                     /transl_table=5
                     /product="cytochrome oxidase subunit I"
                     /translation="TLYMLFGIWCGMVGTGLSLLIRLELGTSGVLLDDQFYNVIVTAH
                     AFVMIFFMVMPLMIGGFGNWMVPLLIGAPDMSFPRMNNMSFWLLPPAFILLIISSMVE
                     GGAGTGWTVYPPLSSSVAHSGASVDLAIFSLHLAGMSSILGAINFITTIFNMRSSGMT
                     MERVSLFVWSILVTVFLLLLSLPVLAGAITMLLTDRNFNTSFFDPAGGGDPILYQHLF
                     "
BASE COUNT      166 a     98 c    119 g    272 t
ORIGIN      
        1 gactttatac atattgtttg gtatttgatg tgggatagta ggaacaggtc tatcattatt
       61 aattcgatta gaactaggaa cctctggtgt attgttagat gatcagtttt ataatgttat
      121 tgtaacagct catgcttttg taatgatctt ttttatagtt atacccttaa taattggggg
      181 ttttggaaat tgaatagtac ccttattaat tggtgcgcct gatataagat ttcctcggat
      241 aaataatata agattttgac ttctcccacc ggcatttatt ttattaatta tttctagaat
      301 agtagaagga ggagctggta ctggttggac agtttatccc cctttaagtt cctcagtagc
      361 tcataggggt gcttctgttg atttggccat tttttcatta catttggctg gtatatcatc
      421 catcttagga gccatcaatt tcattactac tatttttaat atacgttctt caggaataac
      481 tatagaacgt gttaggcttt ttgtttgatc tattttagtt actgtatttc ttttactttt
      541 atctttacct gtgttagcgg gtgctattac tatgttatta acagatcgaa attttaatac
      601 atctttcttt gatcctgccg gtgggggtga tcctatttta taccaacact tattt
//
LOCUS       IBN_883-1_CO             655 bp    DNA     linear       16-FEB-2018
DEFINITION  Clessinia stelzneri striata voucher IBN 883-1 cytochrome c oxidase
            subunit I (COI) gene, partial cds; mitochondrial.
ACCESSION   IBN_883-1_CO
VERSION
KEYWORDS    .
SOURCE      mitochondrion Clessinia stelzneri striata
  ORGANISM  Clessinia stelzneri striata
            Unclassified.
REFERENCE   1  (bases 1 to 655)
  AUTHORS   Cuezzo,M.G., Miranda,M.J., Vogler,R.E. and Beltramino,A.A.
  TITLE     Untangling the taxonomy of Clessinia Doering, 1874 (Gastropoda,
            Odontostomidae), an endemic land snail group from the Dry Chaco
            ecoregion, using a combined source approach
  JOURNAL   Unpublished
REFERENCE   2  (bases 1 to 655)
  AUTHORS   Beltramino,A.A., Vogler,R.E. and Cuezzo,M.G.
  TITLE     Direct Submission
  JOURNAL   Submitted (16-FEB-2018) Grupo de Investigacion en Genetica de
            Moluscos, Instituto de Biologia Subtropical, Rivadavia 2370,
            Posadas, Misiones N3300LDX, Argentina
COMMENT     Bankit Comment: ALT EMAIL:robertovogler@fceqyn.unam.edu.ar.
            Bankit Comment: TAX: Yes, new species/combinations; SEE ATTACHMENT.
            Bankit Comment: TOTAL # OF SEQS:15.
            Bankit Comment: TOTAL # OF SETS:1.
FEATURES             Location/Qualifiers
     source          1..655
                     /organism="Clessinia stelzneri striata"
                     /organelle="mitochondrion"
                     /mol_type="genomic DNA"
                     /specimen_voucher="IBN 883-1"
                     /country="Argentina: Ruta 16 (between Tulumba and San Jose
                     de La Dormida), Cordoba"
                     /lat_lon="30.79053 S 64.63097 W"
                     /collection_date="2017"
                     /collected_by="M.G. Cuezzo & E Dominguez"
                     /identified_by="M.G. Cuezzo"
                     /PCR_primers="fwd_name: LCO1490, fwd_seq:
                     ggtcaacaaatcataaagatattgg, rev_name: HCO2198, rev_seq:
                     taaacttcagggtgaccaaaaaatca"
                     /authority="(Parodiz, 1939)"
     gene            <1..>655
                     /gene="COI"
     CDS             <1..>655
                     /gene="COI"
                     /codon_start=2
                     /transl_table=5
                     /product="cytochrome oxidase subunit I"
                     /translation="TLYMLFGIWCGMVGTGLSLLIRLELGTSGVLLDDQFYNVIVTAH
                     AFVMIFFMVMPLMIGGFGNWMVPLLIGAPDMSFPRMNNMSFWLLPPAFILLIISSMVE
                     GGAGTGWTVYPPLSSSVAHSGASVDLAIFSLHLAGMSSILGAINFITTIFNMRSSGMT
                     MERVSLFVWSILVTVFLLLLSLPVLAGAITMLLTDRNFNTSFFDPAGGGDPILYQHLF
                     "
BASE COUNT      165 a     98 c    122 g    270 t
ORIGIN      
        1 gactttatac atattgtttg gtatttgatg tggaatagta gggacaggtc tatcattatt
       61 aattcgatta gaactaggaa cctctggtgt attgttagat gatcagtttt ataatgttat
      121 tgtaacggct catgcttttg taatgatctt ttttatagtt atacccttaa taattggggg
      181 ttttggaaat tgaatagtac ccttattaat tggtgcgcct gatataagat ttcctcggat
      241 aaataatata agattttgac ttcttccacc ggcatttatt ttattaatta tttctagaat
      301 agtagaagga ggagctggta ctggttggac agtttatccc cctttaagtt cctcagtagc
      361 tcataggggt gcttctgttg atttggccat tttttcatta catttggcgg gtatatcatc
      421 catcttagga gccatcaatt tcattaccac tatttttaat atacgttctt caggaataac
      481 tatagagcgt gttaggcttt ttgtttgatc tattttagtt actgtatttc ttttactttt
      541 atctttacct gtattagcgg gtgctattac tatattatta acagatcgaa attttaatac
      601 atctttcttt gatcctgccg gggggggtga tcctatcttg tatcaacact tattt
//
LOCUS       IBN_883-2_CO             655 bp    DNA     linear       16-FEB-2018
DEFINITION  Clessinia stelzneri striata voucher IBN 883-2 cytochrome c oxidase
            subunit I (COI) gene, partial cds; mitochondrial.
ACCESSION   IBN_883-2_CO
VERSION
KEYWORDS    .
SOURCE      mitochondrion Clessinia stelzneri striata
  ORGANISM  Clessinia stelzneri striata
            Unclassified.
REFERENCE   1  (bases 1 to 655)
  AUTHORS   Cuezzo,M.G., Miranda,M.J., Vogler,R.E. and Beltramino,A.A.
  TITLE     Untangling the taxonomy of Clessinia Doering, 1874 (Gastropoda,
            Odontostomidae), an endemic land snail group from the Dry Chaco
            ecoregion, using a combined source approach
  JOURNAL   Unpublished
REFERENCE   2  (bases 1 to 655)
  AUTHORS   Beltramino,A.A., Vogler,R.E. and Cuezzo,M.G.
  TITLE     Direct Submission
  JOURNAL   Submitted (16-FEB-2018) Grupo de Investigacion en Genetica de
            Moluscos, Instituto de Biologia Subtropical, Rivadavia 2370,
            Posadas, Misiones N3300LDX, Argentina
COMMENT     Bankit Comment: ALT EMAIL:robertovogler@fceqyn.unam.edu.ar.
            Bankit Comment: TAX: Yes, new species/combinations; SEE ATTACHMENT.
            Bankit Comment: TOTAL # OF SEQS:15.
            Bankit Comment: TOTAL # OF SETS:1.
FEATURES             Location/Qualifiers
     source          1..655
                     /organism="Clessinia stelzneri striata"
                     /organelle="mitochondrion"
                     /mol_type="genomic DNA"
                     /specimen_voucher="IBN 883-2"
                     /country="Argentina: Ruta 16 (between Tulumba and San Jose
                     de La Dormida), Cordoba"
                     /lat_lon="30.79053 S 64.63097 W"
                     /collection_date="2017"
                     /collected_by="M.G. Cuezzo & E Dominguez"
                     /identified_by="M.G. Cuezzo"
                     /PCR_primers="fwd_name: LCO1490, fwd_seq:
                     ggtcaacaaatcataaagatattgg, rev_name: HCO2198, rev_seq:
                     taaacttcagggtgaccaaaaaatca"
                     /authority="(Parodiz, 1939)"
     gene            <1..>655
                     /gene="COI"
     CDS             <1..>655
                     /gene="COI"
                     /codon_start=2
                     /transl_table=5
                     /product="cytochrome oxidase subunit I"
                     /translation="TLYMLFGIWCGMVGTGLSLLIRLELGTSGVLLDDQFYNVIVTAH
                     AFVMIFFMVMPLMIGGFGNWMVPLLIGAPDMSFPRMNNMSFWLLPPAFILLIISSMVE
                     GGAGTGWTVYPPLSSSVAHSGASVDLAIFSLHLAGMSSILGAINFITTIFNMRSSGMT
                     MERVSLFVWSILVTVFLLLLSLPVLAGAITMLLTDRNFNTSFFDPAGGGDPILYQHLF
                     "
BASE COUNT      166 a     97 c    122 g    270 t
ORIGIN      
        1 gactttatac atattgtttg gtatttgatg tggaatagta gggacaggtc tatcattatt
       61 aattcgatta gaactaggaa cctctggtgt attgttagat gatcagtttt ataatgttat
      121 tgtaacggct catgcttttg taatgatctt ttttatagtt atacccttaa taattggggg
      181 ttttggaaat tgaatagtac ccttattaat tggtgcgcct gatataagat ttcctcggat
      241 aaataatata agattttgac ttctcccacc ggcatttatt ttattaatta tttctagaat
      301 agtagaagga ggagctggta ctggttggac agtttatccc cctttaagtt cctcagtagc
      361 tcataggggt gcttctgttg atttggcaat tttttcttta catttggcgg gtatatcatc
      421 catcttagga gccatcaatt tcattactac tatttttaat atacgttctt caggaataac
      481 tatagagcga gttaggcttt ttgtttgatc tattttagtt actgtatttc ttttactttt
      541 atctttacct gtattagcgg gtgctattac tatattatta acagatcgaa attttaatac
      601 atctttcttt gatcctgccg gggggggtga tcctatcttg tatcaacact tattt
//
LOCUS       IBN_878-1_CO             655 bp    DNA     linear       16-FEB-2018
DEFINITION  Clessinia nattkemperi voucher IBN 878-1 cytochrome c oxidase
            subunit I (COI) gene, partial cds; mitochondrial.
ACCESSION   IBN_878-1_CO
VERSION
KEYWORDS    .
SOURCE      mitochondrion Clessinia nattkemperi
  ORGANISM  Clessinia nattkemperi
            Unclassified.
REFERENCE   1  (bases 1 to 655)
  AUTHORS   Cuezzo,M.G., Miranda,M.J., Vogler,R.E. and Beltramino,A.A.
  TITLE     Untangling the taxonomy of Clessinia Doering, 1874 (Gastropoda,
            Odontostomidae), an endemic land snail group from the Dry Chaco
            ecoregion, using a combined source approach
  JOURNAL   Unpublished
REFERENCE   2  (bases 1 to 655)
  AUTHORS   Beltramino,A.A., Vogler,R.E. and Cuezzo,M.G.
  TITLE     Direct Submission
  JOURNAL   Submitted (16-FEB-2018) Grupo de Investigacion en Genetica de
            Moluscos, Instituto de Biologia Subtropical, Rivadavia 2370,
            Posadas, Misiones N3300LDX, Argentina
COMMENT     Bankit Comment: ALT EMAIL:robertovogler@fceqyn.unam.edu.ar.
            Bankit Comment: TAX: Yes, new species/combinations; SEE ATTACHMENT.
            Bankit Comment: TOTAL # OF SEQS:15.
            Bankit Comment: TOTAL # OF SETS:1.
FEATURES             Location/Qualifiers
     source          1..655
                     /organism="Clessinia nattkemperi"
                     /organelle="mitochondrion"
                     /mol_type="genomic DNA"
                     /specimen_voucher="IBN 878-1"
                     /country="Argentina: Pomancillo, at 23 km from Catamarca
                     city"
                     /lat_lon="28.31219 S 65.71692 W"
                     /collection_date="2017"
                     /collected_by="M.G. Cuezzo & E Dominguez"
                     /identified_by="M.G. Cuezzo"
                     /PCR_primers="fwd_name: LCO1490, fwd_seq:
                     ggtcaacaaatcataaagatattgg, rev_name: HCO2198, rev_seq:
                     taaacttcagggtgaccaaaaaatca"
                     /authority="(Parodiz, 1944)"
     gene            <1..>655
                     /gene="COI"
     CDS             <1..>655
                     /gene="COI"
                     /codon_start=2
                     /transl_table=5
                     /product="cytochrome oxidase subunit I"
                     /translation="TLYMLFGIWCGMVGTGLSLLIRLELGTSGVLLDDQFYNVIVTAH
                     AFVMIFFMVMPLMIGGFGNWMVPLLIGAPDMSFPRMNNMSFWLLPPAFILLIVSSMVE
                     GGAGTGWTVYPPLSSSVAHSGASVDLAIFSLHLAGMSSILGAINFITTIFNMRSSGMT
                     MERVSLFVWSILVTVFLLLLSLPVLAGAITMLLTDRNFNTSFFDPAGGGDPILYQHLF
                     "
BASE COUNT      164 a    100 c    122 g    269 t
ORIGIN      
        1 tactttatat atattatttg gtatttgatg tgggatagtg ggtacaggct tatccctgct
       61 aattcgatta gagctaggaa cctctggtgt actgcttgac gatcagttct ataatgttat
      121 tgtaacggcg catgctttcg ttataatttt ttttatagtt atacctttaa taattggcgg
      181 tttcggaaat tgaatagttc ctttattaat tggtgcacct gatataaggt ttcctcgcat
      241 gaataatatg aggttttgat tattacctcc agcttttatt ttattaattg tttctagaat
      301 agtagaagga ggagcaggta ccggttgaac agtatatccg ccattaagat cttctgtagc
      361 acacagaggc gcttctgtgg atttggctat tttctcatta catttggcag gaatatcttc
      421 tattttagga gctattaatt ttattactac tatttttaat atacgatctt caggaataac
      481 aatagaacgt gtcagtcttt ttgtatggtc tattttagta actgtttttc ttttactttt
      541 atctctgcct gttttagctg gagctattac catattactt acggatcgta attttaatac
      601 ttcttttttt gacccggcag gtgggggtga cccaatttta tatcaacatt tattt
//
LOCUS       IBN_878-2_CO             655 bp    DNA     linear       16-FEB-2018
DEFINITION  Clessinia nattkemperi voucher IBN 878-2 cytochrome c oxidase
            subunit I (COI) gene, partial cds; mitochondrial.
ACCESSION   IBN_878-2_CO
VERSION
KEYWORDS    .
SOURCE      mitochondrion Clessinia nattkemperi
  ORGANISM  Clessinia nattkemperi
            Unclassified.
REFERENCE   1  (bases 1 to 655)
  AUTHORS   Cuezzo,M.G., Miranda,M.J., Vogler,R.E. and Beltramino,A.A.
  TITLE     Untangling the taxonomy of Clessinia Doering, 1874 (Gastropoda,
            Odontostomidae), an endemic land snail group from the Dry Chaco
            ecoregion, using a combined source approach
  JOURNAL   Unpublished
REFERENCE   2  (bases 1 to 655)
  AUTHORS   Beltramino,A.A., Vogler,R.E. and Cuezzo,M.G.
  TITLE     Direct Submission
  JOURNAL   Submitted (16-FEB-2018) Grupo de Investigacion en Genetica de
            Moluscos, Instituto de Biologia Subtropical, Rivadavia 2370,
            Posadas, Misiones N3300LDX, Argentina
COMMENT     Bankit Comment: ALT EMAIL:robertovogler@fceqyn.unam.edu.ar.
            Bankit Comment: TAX: Yes, new species/combinations; SEE ATTACHMENT.
            Bankit Comment: TOTAL # OF SEQS:15.
            Bankit Comment: TOTAL # OF SETS:1.
FEATURES             Location/Qualifiers
     source          1..655
                     /organism="Clessinia nattkemperi"
                     /organelle="mitochondrion"
                     /mol_type="genomic DNA"
                     /specimen_voucher="IBN 878-2"
                     /country="Argentina: Pomancillo, at 23 km from Catamarca
                     city"
                     /lat_lon="28.31219 S 65.71692 W"
                     /collection_date="2017"
                     /collected_by="M.G. Cuezzo & E Dominguez"
                     /identified_by="M.G. Cuezzo"
                     /PCR_primers="fwd_name: LCO1490, fwd_seq:
                     ggtcaacaaatcataaagatattgg, rev_name: HCO2198, rev_seq:
                     taaacttcagggtgaccaaaaaatca"
                     /authority="(Parodiz, 1944)"
     gene            <1..>655
                     /gene="COI"
     CDS             <1..>655
                     /gene="COI"
                     /codon_start=2
                     /transl_table=5
                     /product="cytochrome oxidase subunit I"
                     /translation="TLYMLFGIWCGMVGTGLSLLIRLELGTSGVLLDDQFYNVIVTAH
                     AFVMIFFMVMPLMIGGFGNWMVPLLIGAPDMSFPRLNNMSFWLLPPAFILLIVSSMVE
                     GGVGTGWTVYPPLSSSVAHSGASVDLAIFSLHLAGMSSILGAINFITTIFNMRSSGMT
                     MERVSLFVWSILVTVFLLLLSLPVLAGAITMLLTDRNFNTSFFDPAGGGDPILYQHLF
                     "
BASE COUNT      161 a     98 c    125 g    271 t
ORIGIN      
        1 tactttatat atattgtttg gtatttgatg tgggatagtg ggtacaggct tatccctgct
       61 aattcggtta gagctaggaa cttctggtgt actgcttgac gatcagttct ataatgttat
      121 tgtaacggcg catgctttcg ttataatttt ttttatagtt atacctttaa taattggcgg
      181 tttcggaaat tgaatagttc ctttattaat tggtgcacct gatataaggt ttcctcgctt
      241 gaataatata aggttttgat tattacctcc agcttttatt ttattaattg tttctagaat
      301 agtagaagga ggggtaggta ccggttgaac agtatatccg ccattaagat cttctgtagc
      361 acacagaggc gcttctgtgg atttggctat tttctcatta catttggcag ggatatcttc
      421 tattttagga gctattaatt ttattactac tatttttaat atacgatctt caggaataac
      481 aatagaacgt gtcagtcttt tcgtatggtc tattttagta actgtatttc ttttactttt
      541 atctttgcct gttttagctg gagctattac catattactt acggatcgta attttaatac
      601 ttcttttttt gacccggcag gtgggggtga tccaatttta tatcaacact tattt
//
LOCUS       IBN_881-1_CO             655 bp    DNA     linear       16-FEB-2018
DEFINITION  Spixia holmbergi voucher IBN 881-1 cytochrome c oxidase subunit I
            (COI) gene, partial cds; mitochondrial.
ACCESSION   IBN_881-1_CO
VERSION
KEYWORDS    .
SOURCE      mitochondrion Spixia holmbergi
  ORGANISM  Spixia holmbergi
            Unclassified.
REFERENCE   1  (bases 1 to 655)
  AUTHORS   Cuezzo,M.G., Miranda,M.J., Vogler,R.E. and Beltramino,A.A.
  TITLE     Untangling the taxonomy of Clessinia Doering, 1874 (Gastropoda,
            Odontostomidae), an endemic land snail group from the Dry Chaco
            ecoregion, using a combined source approach
  JOURNAL   Unpublished
REFERENCE   2  (bases 1 to 655)
  AUTHORS   Beltramino,A.A., Vogler,R.E. and Cuezzo,M.G.
  TITLE     Direct Submission
  JOURNAL   Submitted (16-FEB-2018) Grupo de Investigacion en Genetica de
            Moluscos, Instituto de Biologia Subtropical, Rivadavia 2370,
            Posadas, Misiones N3300LDX, Argentina
COMMENT     Bankit Comment: ALT EMAIL:robertovogler@fceqyn.unam.edu.ar.
            Bankit Comment: TAX: Yes, new species/combinations; SEE ATTACHMENT.
            Bankit Comment: TOTAL # OF SEQS:15.
            Bankit Comment: TOTAL # OF SETS:1.
FEATURES             Location/Qualifiers
     source          1..655
                     /organism="Spixia holmbergi"
                     /organelle="mitochondrion"
                     /mol_type="genomic DNA"
                     /specimen_voucher="IBN 881-1"
                     /country="Argentina: San Marcos Sierras, Cordoba"
                     /lat_lon="30.63317 S 64.63317 W"
                     /collection_date="2017"
                     /collected_by="M.G. Cuezzo & E Dominguez"
                     /identified_by="M.G. Cuezzo"
                     /PCR_primers="fwd_name: LCO1490, fwd_seq:
                     ggtcaacaaatcataaagatattgg, rev_name: HCO2198, rev_seq:
                     taaacttcagggtgaccaaaaaatca"
                     /authority="(Parodiz, 1941)"
     gene            <1..>655
                     /gene="COI"
     CDS             <1..>655
                     /gene="COI"
                     /codon_start=2
                     /transl_table=5
                     /product="cytochrome oxidase subunit I"
                     /translation="TLYMLFGIWCGMVGTGLSLLIRLELGTSGVLLDDQFYNVIVTAH
                     AFVMIFFMVMPLMIGGFGNWMVPLLIGAPDMSFPRMNNMSFWLLPPAFILLIISSMVE
                     GGAGTGWTVYPPLSSSVAHSGASVDLAIFSLHLAGMSSILGAINFITTIFNMRSSGMT
                     MERVSLFVWSILVTVFLLLLSLPVLAGAITMLLTDRNFNTSFFDPAGGGDPILYQHLF
                     "
BASE COUNT      172 a    102 c    122 g    259 t
ORIGIN      
        1 gactttatat atattattcg gaatttgatg cggaatggtg gggactggtt tatccttatt
       61 aattcgtctg gaattaggaa cttctggtgt tttattagat gatcaatttt ataatgtcat
      121 tgtaacggcg catgcttttg taataatttt ttttatagtt atacctctta taattggagg
      181 ttttggtaat tggatagtac ctttactaat cggggcacct gatatgagat ttccccgaat
      241 aaataatata agattctgat tattacctcc agcatttatt ttattaatta tttcaagaat
      301 agtggaagga ggcgctggta cagggtgaac tgtttatccc cctttaagat cctctgtagc
      361 acataggggc gcatctgtag atttggctat cttctcatta catttggctg gaatgtcatc
      421 aattttaggg gccattaatt ttattactac tatttttaat atacgatctt cgggaataac
      481 aatagaacgc gtgagattat ttgtatgatc tattttagtg acagtatttc ttttattatt
      541 atctctccct gtattggcag gcgctattac aatattactt acggatcgta atttcaatac
      601 ttcttttttt gatcctgccg gtggtggtga cccaatttta tatcaacacc tattc
//
LOCUS       IBN_881-2_CO             655 bp    DNA     linear       16-FEB-2018
DEFINITION  Spixia holmbergi voucher IBN 881-2 cytochrome c oxidase subunit I
            (COI) gene, partial cds; mitochondrial.
ACCESSION   IBN_881-2_CO
VERSION
KEYWORDS    .
SOURCE      mitochondrion Spixia holmbergi
  ORGANISM  Spixia holmbergi
            Unclassified.
REFERENCE   1  (bases 1 to 655)
  AUTHORS   Cuezzo,M.G., Miranda,M.J., Vogler,R.E. and Beltramino,A.A.
  TITLE     Untangling the taxonomy of Clessinia Doering, 1874 (Gastropoda,
            Odontostomidae), an endemic land snail group from the Dry Chaco
            ecoregion, using a combined source approach
  JOURNAL   Unpublished
REFERENCE   2  (bases 1 to 655)
  AUTHORS   Beltramino,A.A., Vogler,R.E. and Cuezzo,M.G.
  TITLE     Direct Submission
  JOURNAL   Submitted (16-FEB-2018) Grupo de Investigacion en Genetica de
            Moluscos, Instituto de Biologia Subtropical, Rivadavia 2370,
            Posadas, Misiones N3300LDX, Argentina
COMMENT     Bankit Comment: ALT EMAIL:robertovogler@fceqyn.unam.edu.ar.
            Bankit Comment: TAX: Yes, new species/combinations; SEE ATTACHMENT.
            Bankit Comment: TOTAL # OF SEQS:15.
            Bankit Comment: TOTAL # OF SETS:1.
FEATURES             Location/Qualifiers
     source          1..655
                     /organism="Spixia holmbergi"
                     /organelle="mitochondrion"
                     /mol_type="genomic DNA"
                     /specimen_voucher="IBN 881-2"
                     /country="Argentina: San Marcos Sierras, Cordoba"
                     /lat_lon="30.63317 S 64.63317 W"
                     /collection_date="2017"
                     /collected_by="M.G. Cuezzo & E Dominguez"
                     /identified_by="M.G. Cuezzo"
                     /PCR_primers="fwd_name: LCO1490, fwd_seq:
                     ggtcaacaaatcataaagatattgg, rev_name: HCO2198, rev_seq:
                     taaacttcagggtgaccaaaaaatca"
                     /authority="(Parodiz, 1941)"
     gene            <1..>655
                     /gene="COI"
     CDS             <1..>655
                     /gene="COI"
                     /codon_start=2
                     /transl_table=5
                     /product="cytochrome oxidase subunit I"
                     /translation="TLYMLFGIWCGMVGTGLSLLIRLELGTSGVLLDDQFYNVIVTAH
                     AFVMIFFMVMPLMIGGFGNWMVPLLIGAPDMSFPRMNNMSFWLLPPAFILLIISSMVE
                     GGAGTGWTVYPPLSSSVAHSGASVDLAIFSLHLAGMSSILGAINFITTIFNMRSSGMT
                     MERVSLFVWSILVTVFLLLLSLPVLAGAITMLLTDRNFNTSFFDPAGGGDPILYQHLF
                     "
BASE COUNT      174 a    102 c    121 g    258 t
ORIGIN      
        1 gactttatac atactattcg gaatttgatg cggaatggtg gggactggtt tatccttatt
       61 aattcgtctg gaattaggaa cttctggtgt tttattagat gatcaatttt ataatgtcat
      121 tgtaacggcg catgcttttg tgataatttt ttttatagta atacctctta taattggagg
      181 ttttggtaat tgaatagtgc ctttactaat cggggcacct gatatgagat ttcctcgaat
      241 aaataatata agattttgat tattacctcc agcatttatt ttattaatta tttcaagaat
      301 agtagaagga ggcgctggta cagggtgaac tgtttatccc cctttaagat cctctgtagc
      361 acataggggc gcatctgtag atttggctat tttctcatta cacttggctg gaatgtcatc
      421 aattttaggg gccattaatt ttattactac tatttttaat atacgatctt cgggaataac
      481 aatagaacgc gtgagattat ttgtatgatc tattttagtg acagtatttc ttttattatt
      541 atctctccct gtattggcag gtgctattac aatattactt acagatcgta atttcaatac
      601 ttctttcttt gatcctgccg gtggtggtga cccaatttta tatcaacacc tattc
//
LOCUS       IBN_880-1_CO             655 bp    DNA     linear       16-FEB-2018
DEFINITION  Spixia cuezzoae voucher IBN 880-1 cytochrome c oxidase subunit I
            (COI) gene, partial cds; mitochondrial.
ACCESSION   IBN_880-1_CO
VERSION
KEYWORDS    .
SOURCE      mitochondrion Spixia cuezzoae
  ORGANISM  Spixia cuezzoae
            Unclassified.
REFERENCE   1  (bases 1 to 655)
  AUTHORS   Cuezzo,M.G., Miranda,M.J., Vogler,R.E. and Beltramino,A.A.
  TITLE     Untangling the taxonomy of Clessinia Doering, 1874 (Gastropoda,
            Odontostomidae), an endemic land snail group from the Dry Chaco
            ecoregion, using a combined source approach
  JOURNAL   Unpublished
REFERENCE   2  (bases 1 to 655)
  AUTHORS   Beltramino,A.A., Vogler,R.E. and Cuezzo,M.G.
  TITLE     Direct Submission
  JOURNAL   Submitted (16-FEB-2018) Grupo de Investigacion en Genetica de
            Moluscos, Instituto de Biologia Subtropical, Rivadavia 2370,
            Posadas, Misiones N3300LDX, Argentina
COMMENT     Bankit Comment: ALT EMAIL:robertovogler@fceqyn.unam.edu.ar.
            Bankit Comment: TAX: Yes, new species/combinations; SEE ATTACHMENT.
            Bankit Comment: TOTAL # OF SEQS:15.
            Bankit Comment: TOTAL # OF SETS:1.
FEATURES             Location/Qualifiers
     source          1..655
                     /organism="Spixia cuezzoae"
                     /organelle="mitochondrion"
                     /mol_type="genomic DNA"
                     /specimen_voucher="IBN 880-1"
                     /country="Argentina: San Marcos Sierras, Cerro de La Cruz,
                     Cordoba"
                     /lat_lon="30.79894 S 64.62653 W"
                     /collection_date="2017"
                     /collected_by="M.G. Cuezzo & E Dominguez"
                     /identified_by="M.G. Cuezzo"
                     /PCR_primers="fwd_name: LCO1490, fwd_seq:
                     ggtcaacaaatcataaagatattgg, rev_name: HCO2198, rev_seq:
                     taaacttcagggtgaccaaaaaatca"
                     /authority="Salas Orono, 2010"
     gene            <1..>655
                     /gene="COI"
     CDS             <1..>655
                     /gene="COI"
                     /codon_start=2
                     /transl_table=5
                     /product="cytochrome oxidase subunit I"
                     /translation="TLYMLFGIWCGMVGTGLSLLIRLELGTSGVLLDDQFYNVIVTAH
                     AFVMIFFMVMPLMIGGFGNWMVPLLIGAPDMSFPRMNNMSFWLLPPAFILLIISSMVE
                     GGAGTGWTVYPPLSSSVAHSGASVDLAIFSLHLAGMSSILGAINFITTIFNMRSSGMT
                     MERVSLFVWSILVTVFLLLLSLPVLAGAITMLLTDRNFNTSFFDPAGGGDPILYQHLF
                     "
BASE COUNT      169 a    100 c    116 g    270 t
ORIGIN      
        1 gactttatat atactttttg gtatttgatg tggtatagta gggaccggtt tatctttatt
       61 aattcgttta gaactgggaa cctctggtgt actattagat gatcaatttt ataatgttat
      121 cgtaactgcg catgcttttg taataatttt ttttatagtt atacccttaa taattggtgg
      181 gtttggaaac tggatggtgc ctttattaat tggggcacca gatataaggt ttcctcgtat
      241 aaataatata aggttttgac ttttacctcc agcattcatt ttgttaatta tctccagaat
      301 agttgaaggc ggagctggta ctgggtgaac agtttatccc cctttaagat cttctgtagc
      361 tcatagaggc gcctctgtag atttagctat tttttcacta catttagcag gtatatcatc
      421 tattctaggt gcaattaatt ttattactac tatttttaat atacgttctt cagggataac
      481 aatagaacgt gttagacttt ttgtatgatc aattctggtt actgtatttc ttttattatt
      541 atctttacct gtattggcag gagctattac tatactactc acagatcgta attttaatac
      601 ttcttttttc gatcctgctg gtggtggaga tccaatctta tatcaacatc tattt
//
LOCUS       IBN_880-2_CO             655 bp    DNA     linear       16-FEB-2018
DEFINITION  Spixia cuezzoae voucher IBN 880-2 cytochrome c oxidase subunit I
            (COI) gene, partial cds; mitochondrial.
ACCESSION   IBN_880-2_CO
VERSION
KEYWORDS    .
SOURCE      mitochondrion Spixia cuezzoae
  ORGANISM  Spixia cuezzoae
            Unclassified.
REFERENCE   1  (bases 1 to 655)
  AUTHORS   Cuezzo,M.G., Miranda,M.J., Vogler,R.E. and Beltramino,A.A.
  TITLE     Untangling the taxonomy of Clessinia Doering, 1874 (Gastropoda,
            Odontostomidae), an endemic land snail group from the Dry Chaco
            ecoregion, using a combined source approach
  JOURNAL   Unpublished
REFERENCE   2  (bases 1 to 655)
  AUTHORS   Beltramino,A.A., Vogler,R.E. and Cuezzo,M.G.
  TITLE     Direct Submission
  JOURNAL   Submitted (16-FEB-2018) Grupo de Investigacion en Genetica de
            Moluscos, Instituto de Biologia Subtropical, Rivadavia 2370,
            Posadas, Misiones N3300LDX, Argentina
COMMENT     Bankit Comment: ALT EMAIL:robertovogler@fceqyn.unam.edu.ar.
            Bankit Comment: TAX: Yes, new species/combinations; SEE ATTACHMENT.
            Bankit Comment: TOTAL # OF SEQS:15.
            Bankit Comment: TOTAL # OF SETS:1.
FEATURES             Location/Qualifiers
     source          1..655
                     /organism="Spixia cuezzoae"
                     /organelle="mitochondrion"
                     /mol_type="genomic DNA"
                     /specimen_voucher="IBN 880-2"
                     /country="Argentina: San Marcos Sierras, Cerro de La Cruz,
                     Cordoba"
                     /lat_lon="30.79894 S 64.62653 W"
                     /collection_date="2017"
                     /collected_by="M.G. Cuezzo & E Dominguez"
                     /identified_by="M.G. Cuezzo"
                     /PCR_primers="fwd_name: LCO1490, fwd_seq:
                     ggtcaacaaatcataaagatattgg, rev_name: HCO2198, rev_seq:
                     taaacttcagggtgaccaaaaaatca"
                     /authority="Salas Orono, 2010"
     gene            <1..>655
                     /gene="COI"
     CDS             <1..>655
                     /gene="COI"
                     /codon_start=2
                     /transl_table=5
                     /product="cytochrome oxidase subunit I"
                     /translation="TLYMLFGIWCGMVGTGLSLLIRLELGTSGVLLDDQFYNVIVTAH
                     AFVMIFFMVMPLMIGGFGNWMVPLLIGAPDMSFPRMNNMSFWLLPPAFILLIISSMVE
                     GGAGTGWTVYPPLSSSVAHSGASVDLAIFSLHLAGMSSILGAINFITTIFNMRSSGMT
                     MERVSLFVWSILVTVFLLLLSLPVLAGAITMLLTDRNFNTSFFDPAGGGDPILYQHLF
                     "
BASE COUNT      170 a    100 c    115 g    270 t
ORIGIN      
        1 gactttatat atactttttg gtatttgatg tggtatagta gggaccggtt tatctttatt
       61 aattcgttta gaactgggaa cctctggtgt actattagat gatcaatttt ataatgttat
      121 cgtaactgcg catgcttttg taataatttt ttttatagtt atacccttaa taattggtgg
      181 gtttggaaac tggatggtgc ctttattaat tggagcacca gatataaggt ttcctcgtat
      241 aaataatata aggttttgac ttttacctcc agcattcatt ttgttaatta tctccagaat
      301 agttgaaggc ggagctggta ctgggtgaac agtttatccc cctttaagat cttctgtagc
      361 tcatagaggc gcctctgtag atttagctat tttttcacta catttagcag gtatatcatc
      421 tattctaggt gcaattaatt ttattactac tatttttaat atacgttctt cagggataac
      481 aatagaacgt gttagacttt ttgtatgatc aattctggtt actgtatttc ttttattatt
      541 atctttacct gtattggcag gagctattac tatactactc acagatcgta attttaatac
      601 ttcttttttc gatcctgctg gtggtggaga tccaatctta tatcaacatc tattt
//
LOCUS       IBN_890-1_CO             655 bp    DNA     linear   INV 16-FEB-2018
DEFINITION  Clessinia pagoda voucher IBN 890-1 cytochrome c oxidase subunit I
            (COI) gene, partial cds; mitochondrial.
ACCESSION   IBN_890-1_CO
VERSION
KEYWORDS    .
SOURCE      mitochondrion Clessinia pagoda
  ORGANISM  Clessinia pagoda
            Eukaryota; Metazoa; Lophotrochozoa; Mollusca; Gastropoda;
            Heterobranchia; Euthyneura; Panpulmonata; Eupulmonata;
            Stylommatophora; Sigmurethra; Orthalicoidea; Odontostomidae;
            Clessinia.
REFERENCE   1  (bases 1 to 655)
  AUTHORS   Cuezzo,M.G., Miranda,M.J., Vogler,R.E. and Beltramino,A.A.
  TITLE     Untangling the taxonomy of Clessinia Doering, 1874 (Gastropoda,
            Odontostomidae), an endemic land snail group from the Dry Chaco
            ecoregion, using a combined source approach
  JOURNAL   Unpublished
REFERENCE   2  (bases 1 to 655)
  AUTHORS   Beltramino,A.A., Vogler,R.E. and Cuezzo,M.G.
  TITLE     Direct Submission
  JOURNAL   Submitted (16-FEB-2018) Grupo de Investigacion en Genetica de
            Moluscos, Instituto de Biologia Subtropical, Rivadavia 2370,
            Posadas, Misiones N3300LDX, Argentina
COMMENT     Bankit Comment: ALT EMAIL:robertovogler@fceqyn.unam.edu.ar.
            Bankit Comment: TAX: Yes, new species/combinations; SEE ATTACHMENT.
            Bankit Comment: TOTAL # OF SEQS:15.
            Bankit Comment: TOTAL # OF SETS:1.
FEATURES             Location/Qualifiers
     source          1..655
                     /organism="Clessinia pagoda"
                     /organelle="mitochondrion"
                     /mol_type="genomic DNA"
                     /specimen_voucher="IBN 890-1"
                     /db_xref="taxon:859911"
                     /country="Argentina: San Marcos Sierras, Cerro de La Cruz,
                     Cordoba"
                     /lat_lon="30.79722 S 64.62958 W"
                     /collection_date="2017"
                     /collected_by="M.G. Cuezzo & E Dominguez"
                     /identified_by="M.G. Cuezzo"
                     /PCR_primers="fwd_name: LCO1490, fwd_seq:
                     ggtcaacaaatcataaagatattgg, rev_name: HCO2198, rev_seq:
                     taaacttcagggtgaccaaaaaatca"
                     /authority="Hylton Scott, 1967"
     gene            <1..>655
                     /gene="COI"
     CDS             <1..>655
                     /gene="COI"
                     /codon_start=2
                     /transl_table=5
                     /product="cytochrome oxidase subunit I"
                     /translation="TLYMLFGIWCGMVGTGLSLLIRLELGTSGVLLDDQFYNVIVTAH
                     AFVMIFFMVMPLMIGGFGNWMVPLLIGAPDMSFPRMNNMSFWLLPPAFILLIISSMVE
                     GGAGTGWTVYPPLSSSVAHSGASVDLAIFSLHLAGMSSILGAINFITTIFNMRSSGMT
                     MERVSLFVWSILVTVFLLLLSLPVLAGAITMLLTDRNFNTSFFDPAGGGDPILYQHLF
                     "
BASE COUNT      168 a     99 c    123 g    265 t
ORIGIN      
        1 gaccttatat atactatttg gtatttgatg tggaatggta gggaccggtt tatctttgtt
       61 aattcgttta gaactgggaa cttccggtgt actgttagat gatcaatttt ataatgttat
      121 cgtaactgcg catgcttttg taataatttt ttttatagtt atacccttaa taattggtgg
      181 atttggaaac tggatggtgc ctttattaat tggggcacca gatataaggt ttccccgtat
      241 aaataatatg aggttttgac ttttaccccc agcatttatt ttgttaatta tctccagaat
      301 agtagaagga ggagctggta ctgggtggac agtttatccc cctttaagat cttctgtagc
      361 ccatagaggc gcttctgtag atttagctat tttttcacta catttagcag gtatatcatc
      421 tattttagga gcaattaatt ttattactac tatttttaat atgcgttctt cgggaataac
      481 gatagaacgt gtaagacttt ttgtatgatc aattctggtt actgtctttc tcttattatt
      541 atctttacct gtattggcag gagctattac aatattactc acggatcgta attttaatac
      601 ttcttttttt gatcctgctg gtggtggaga tccaatttta tatcaacatc tattt
//
LOCUS       IBN_890-2_CO             655 bp    DNA     linear   INV 16-FEB-2018
DEFINITION  Clessinia pagoda voucher IBN 890-2 cytochrome c oxidase subunit I
            (COI) gene, partial cds; mitochondrial.
ACCESSION   IBN_890-2_CO
VERSION
KEYWORDS    .
SOURCE      mitochondrion Clessinia pagoda
  ORGANISM  Clessinia pagoda
            Eukaryota; Metazoa; Lophotrochozoa; Mollusca; Gastropoda;
            Heterobranchia; Euthyneura; Panpulmonata; Eupulmonata;
            Stylommatophora; Sigmurethra; Orthalicoidea; Odontostomidae;
            Clessinia.
REFERENCE   1  (bases 1 to 655)
  AUTHORS   Cuezzo,M.G., Miranda,M.J., Vogler,R.E. and Beltramino,A.A.
  TITLE     Untangling the taxonomy of Clessinia Doering, 1874 (Gastropoda,
            Odontostomidae), an endemic land snail group from the Dry Chaco
            ecoregion, using a combined source approach
  JOURNAL   Unpublished
REFERENCE   2  (bases 1 to 655)
  AUTHORS   Beltramino,A.A., Vogler,R.E. and Cuezzo,M.G.
  TITLE     Direct Submission
  JOURNAL   Submitted (16-FEB-2018) Grupo de Investigacion en Genetica de
            Moluscos, Instituto de Biologia Subtropical, Rivadavia 2370,
            Posadas, Misiones N3300LDX, Argentina
COMMENT     Bankit Comment: ALT EMAIL:robertovogler@fceqyn.unam.edu.ar.
            Bankit Comment: TAX: Yes, new species/combinations; SEE ATTACHMENT.
            Bankit Comment: TOTAL # OF SEQS:15.
            Bankit Comment: TOTAL # OF SETS:1.
FEATURES             Location/Qualifiers
     source          1..655
                     /organism="Clessinia pagoda"
                     /organelle="mitochondrion"
                     /mol_type="genomic DNA"
                     /specimen_voucher="IBN 890-2"
                     /db_xref="taxon:859911"
                     /country="Argentina: San Marcos Sierras, Cerro de La Cruz,
                     Cordoba"
                     /lat_lon="30.79722 S 64.62958 W"
                     /collection_date="2017"
                     /collected_by="M.G. Cuezzo & E Dominguez"
                     /identified_by="M.G. Cuezzo"
                     /PCR_primers="fwd_name: LCO1490, fwd_seq:
                     ggtcaacaaatcataaagatattgg, rev_name: HCO2198, rev_seq:
                     taaacttcagggtgaccaaaaaatca"
                     /authority="Hylton Scott, 1967"
     gene            <1..>655
                     /gene="COI"
     CDS             <1..>655
                     /gene="COI"
                     /codon_start=2
                     /transl_table=5
                     /product="cytochrome oxidase subunit I"
                     /translation="TLYMLFGIWCGMVGTGLSLLIRLELGTSGVLLDDQFYNVIVTAH
                     AFVMIFFMVMPLMIGGFGNWMVPLLIGAPDMSFPRMNNMSFWLLPPAFILLIISSMVE
                     GGAGTGWTVYPPLSSSVAHSGASVDLAIFSLHLAGMSSILGAINFITTIFNMRSSGMT
                     MERVSLFVWSILVTVFLLLLSLPVLAGAITMLLTDRNFNTSFFDPAGGGDPILYQHLF
                     "
BASE COUNT      170 a    100 c    121 g    264 t
ORIGIN      
        1 gaccttatat atactatttg gtatttgatg tggaatggta gggaccggtt tatctttgtt
       61 aatccgttta gaactgggaa cttccggtgt actattagat gatcaatttt ataatgttat
      121 cgtaactgcg catgcttttg taataatttt ttttatagtt atacccttaa taattggtgg
      181 atttggaaac tggatggtgc ctttattaat tggggcacca gatataaggt ttccccgtat
      241 aaataatatg aggttttgac ttttaccccc agcatttatt ttgttaatta tctccagaat
      301 agtagaagga ggagctggta ctgggtggac agtttatccc cctttaagat cttctgtagc
      361 tcatagaggc gcttctgtag atttagctat tttttcacta catttagcag gtatatcatc
      421 tattttagga gcaattaact ttattactac tatttttaat atacgttctt cgggaataac
      481 gatagaacgt gtaagacttt ttgtatgatc aattctggtt actgtctttc tcttattatt
      541 atctttacct gtattggcag gagctattac aatattactc acggatcgta attttaatac
      601 ttcttttttt gatcctgctg gtggtggaga tccaatttta tatcaacatc tattt
//
LOCUS       IBN_886-1_CO             655 bp    DNA     linear   INV 16-FEB-2018
DEFINITION  Clessinia cordovana cordovana voucher IBN 886-1 cytochrome c
            oxidase subunit I (COI) gene, partial cds; mitochondrial.
ACCESSION   IBN_886-1_CO
VERSION
KEYWORDS    .
SOURCE      mitochondrion Clessinia cordovana cordovana
  ORGANISM  Clessinia cordovana cordovana
            Eukaryota; Metazoa; Lophotrochozoa; Mollusca; Gastropoda;
            Heterobranchia; Euthyneura; Panpulmonata; Eupulmonata;
            Stylommatophora; Sigmurethra; Orthalicoidea; Odontostomidae;
            Clessinia.
REFERENCE   1  (bases 1 to 655)
  AUTHORS   Cuezzo,M.G., Miranda,M.J., Vogler,R.E. and Beltramino,A.A.
  TITLE     Untangling the taxonomy of Clessinia Doering, 1874 (Gastropoda,
            Odontostomidae), an endemic land snail group from the Dry Chaco
            ecoregion, using a combined source approach
  JOURNAL   Unpublished
REFERENCE   2  (bases 1 to 655)
  AUTHORS   Beltramino,A.A., Vogler,R.E. and Cuezzo,M.G.
  TITLE     Direct Submission
  JOURNAL   Submitted (16-FEB-2018) Grupo de Investigacion en Genetica de
            Moluscos, Instituto de Biologia Subtropical, Rivadavia 2370,
            Posadas, Misiones N3300LDX, Argentina
COMMENT     Bankit Comment: ALT EMAIL:robertovogler@fceqyn.unam.edu.ar.
            Bankit Comment: TAX: Yes, new species/combinations; SEE ATTACHMENT.
            Bankit Comment: TOTAL # OF SEQS:15.
            Bankit Comment: TOTAL # OF SETS:1.
FEATURES             Location/Qualifiers
     source          1..655
                     /organism="Clessinia cordovana cordovana"
                     /organelle="mitochondrion"
                     /mol_type="genomic DNA"
                     /sub_species="cordovana"
                     /specimen_voucher="IBN 886-1"
                     /db_xref="taxon:1118936"
                     /country="Argentina: San Marcos Sierras, Cordoba"
                     /lat_lon="30.78683 S 64.50069 W"
                     /collection_date="2017"
                     /collected_by="M.G. Cuezzo & E Dominguez"
                     /identified_by="M.G. Cuezzo"
                     /PCR_primers="fwd_name: LCO1490, fwd_seq:
                     ggtcaacaaatcataaagatattgg, rev_name: HCO2198, rev_seq:
                     taaacttcagggtgaccaaaaaatca"
                     /authority="(Pfeiffer, 1855)"
     gene            <1..>655
                     /gene="COI"
     CDS             <1..>655
                     /gene="COI"
                     /codon_start=2
                     /transl_table=5
                     /product="cytochrome oxidase subunit I"
                     /translation="TLYMLFGIWCGMVGTGLSLLIRLELGTSGVLLDDQLYNVIVTAH
                     AFVMIFFMVMPLMIGGFGNWMVPLLIGAPDMSFPRMNNMSFWLLPPAFILLIISSMVE
                     GGAGTGWTVYPPLSSSVAHSGASVDLAIFSLHLAGMSSILGAINFITTIFNMRSSGMT
                     MERVSLFVWSILVTVFLLLLSLPVLAGAITMLLTDRNFNTSFFDPAGGGDPILYQHLF
                     "
BASE COUNT      162 a     96 c    126 g    271 t
ORIGIN      
        1 gactttatat atattatttg gaatttgatg cgggatagta ggtactggtt tgtctttatt
       61 aattcgttta gagttgggaa cttctggtgt attgttagat gatcaattat ataatgttat
      121 tgtgacggca cacgcctttg taataatttt ttttatagtg atacctctta taattggagg
      181 gtttgggaat tgaatggtgc ctttattaat tggagctcct gatataaggt ttcctcgaat
      241 aaacaatata aggttttgat tattacctcc agcatttatc ttattaatta tttctagaat
      301 agtagaagga ggtgcaggta ctgggtggac tgtttaccca cctcttagat cttctgtagc
      361 acatagaggt gcttccgtgg atttagccat tttttcttta catttagcag ggatatcatc
      421 tattttagga gctattaatt ttattactac tatttttaat atacgatctt caggaataac
      481 catagaacgt gtgagacttt ttgtatgatc tattttagtg actgttttcc ttttgctctt
      541 atctttacct gtgttagcag gagctattac tatgcttctc acggatcgta attttaatac
      601 ctcttttttt gaccctgctg gtggtggtga ccctatttta taccaacatt tgttt
//
LOCUS       IBN_886-2_CO             655 bp    DNA     linear   INV 16-FEB-2018
DEFINITION  Clessinia cordovana cordovana voucher IBN 886-2 cytochrome c
            oxidase subunit I (COI) gene, partial cds; mitochondrial.
ACCESSION   IBN_886-2_CO
VERSION
KEYWORDS    .
SOURCE      mitochondrion Clessinia cordovana cordovana
  ORGANISM  Clessinia cordovana cordovana
            Eukaryota; Metazoa; Lophotrochozoa; Mollusca; Gastropoda;
            Heterobranchia; Euthyneura; Panpulmonata; Eupulmonata;
            Stylommatophora; Sigmurethra; Orthalicoidea; Odontostomidae;
            Clessinia.
REFERENCE   1  (bases 1 to 655)
  AUTHORS   Cuezzo,M.G., Miranda,M.J., Vogler,R.E. and Beltramino,A.A.
  TITLE     Untangling the taxonomy of Clessinia Doering, 1874 (Gastropoda,
            Odontostomidae), an endemic land snail group from the Dry Chaco
            ecoregion, using a combined source approach
  JOURNAL   Unpublished
REFERENCE   2  (bases 1 to 655)
  AUTHORS   Beltramino,A.A., Vogler,R.E. and Cuezzo,M.G.
  TITLE     Direct Submission
  JOURNAL   Submitted (16-FEB-2018) Grupo de Investigacion en Genetica de
            Moluscos, Instituto de Biologia Subtropical, Rivadavia 2370,
            Posadas, Misiones N3300LDX, Argentina
COMMENT     Bankit Comment: ALT EMAIL:robertovogler@fceqyn.unam.edu.ar.
            Bankit Comment: TAX: Yes, new species/combinations; SEE ATTACHMENT.
            Bankit Comment: TOTAL # OF SEQS:15.
            Bankit Comment: TOTAL # OF SETS:1.
FEATURES             Location/Qualifiers
     source          1..655
                     /organism="Clessinia cordovana cordovana"
                     /organelle="mitochondrion"
                     /mol_type="genomic DNA"
                     /sub_species="cordovana"
                     /specimen_voucher="IBN 886-2"
                     /db_xref="taxon:1118936"
                     /country="Argentina: San Marcos Sierras, Cordoba"
                     /lat_lon="30.78683 S 64.50069 W"
                     /collection_date="2017"
                     /collected_by="M.G. Cuezzo & E Dominguez"
                     /identified_by="M.G. Cuezzo"
                     /PCR_primers="fwd_name: LCO1490, fwd_seq:
                     ggtcaacaaatcataaagatattgg, rev_name: HCO2198, rev_seq:
                     taaacttcagggtgaccaaaaaatca"
                     /authority="(Pfeiffer, 1855)"
     gene            <1..>655
                     /gene="COI"
     CDS             <1..>655
                     /gene="COI"
                     /codon_start=2
                     /transl_table=5
                     /product="cytochrome oxidase subunit I"
                     /translation="TLYMLFGIWCGMVGTGLSLLIRLELGTSGVLLDDQFYNVIVTAH
                     AFVMIFFMVMPLMIGGFGNWMVPLLIGAPDMSFPRMNNMSFWLLPPAFILLIISSMVE
                     GGAGTGWTVYPPLSSSVAHSGASVDLAIFSLHLAGMSSILGAINFITTIFNMRSSGMT
                     MERVSLFVWSILVTVFLLLLSLPVLAGAITMLLTDRNFNTSFFDPAGGGDPILYQHLF
                     "
BASE COUNT      161 a     92 c    125 g    277 t
ORIGIN      
        1 gactttatat atgttatttg gaatttgatg cgggatagta ggtactggtt tatctttatt
       61 aattcgttta gagttgggaa cttctggtgt tttgttagat gatcaatttt ataatgttat
      121 tgtgacggca catgcctttg taataatttt ttttatagtg atacctctta taattggagg
      181 atttgggaat tgaatggtgc ctttattaat tggagctcct gatataaggt ttcctcgaat
      241 aaacaatata aggttttgat tattacctcc agcatttatt ttattaatta tttctagaat
      301 agtagaagga ggtgcaggta ctgggtggac tgtttaccca cctcttagat cttctgtagc
      361 acatagaggt gcttccgtgg atttagccat tttttcttta catttagcag ggatatcatc
      421 tattttagga gctattaatt ttattactac tatttttaat atacgatctt caggaataac
      481 catagaacgt gtgagacttt ttgtatgatc tattttagtg actgttttcc ttttgctttt
      541 atctttacct gtgttagcag gagctattac tatgctcctt acggatcgta attttaatac
      601 ttctttcttt gatcctgctg gtggtggtga ccctatttta taccaacatt tgttt
//
LOCUS       IBN_885_CO               630 bp    DNA     linear       16-FEB-2018
DEFINITION  Plagiodontes daedaleus voucher IBN 885 cytochrome c oxidase subunit
            I (COI) gene, partial cds; mitochondrial.
ACCESSION   IBN_885_CO
VERSION
KEYWORDS    .
SOURCE      mitochondrion Plagiodontes daedaleus
  ORGANISM  Plagiodontes daedaleus
            Unclassified.
REFERENCE   1  (bases 1 to 630)
  AUTHORS   Cuezzo,M.G., Miranda,M.J., Vogler,R.E. and Beltramino,A.A.
  TITLE     Untangling the taxonomy of Clessinia Doering, 1874 (Gastropoda,
            Odontostomidae), an endemic land snail group from the Dry Chaco
            ecoregion, using a combined source approach
  JOURNAL   Unpublished
REFERENCE   2  (bases 1 to 630)
  AUTHORS   Beltramino,A.A., Vogler,R.E. and Cuezzo,M.G.
  TITLE     Direct Submission
  JOURNAL   Submitted (16-FEB-2018) Grupo de Investigacion en Genetica de
            Moluscos, Instituto de Biologia Subtropical, Rivadavia 2370,
            Posadas, Misiones N3300LDX, Argentina
COMMENT     Bankit Comment: ALT EMAIL:robertovogler@fceqyn.unam.edu.ar.
            Bankit Comment: TAX: Yes, new species/combinations; SEE ATTACHMENT.
            Bankit Comment: TOTAL # OF SEQS:15.
            Bankit Comment: TOTAL # OF SETS:1.
FEATURES             Location/Qualifiers
     source          1..630
                     /organism="Plagiodontes daedaleus"
                     /organelle="mitochondrion"
                     /mol_type="genomic DNA"
                     /specimen_voucher="IBN 885"
                     /country="Argentina: Ruta 16 (between Tulumba and San Jose
                     de La Dormida), Cordoba"
                     /lat_lon="30.41667 S 64.07082 W"
                     /collection_date="2017"
                     /collected_by="M.G. Cuezzo & E Dominguez"
                     /identified_by="M.G. Cuezzo"
                     /PCR_primers="fwd_name: LCO1490, fwd_seq:
                     ggtcaacaaatcataaagatattgg, rev_name: HCO2198, rev_seq:
                     taaacttcagggtgaccaaaaaatca"
                     /authority="(Deshayes, 1851)"
     gene            <1..>630
                     /gene="COI"
     CDS             <1..>630
                     /gene="COI"
                     /codon_start=1
                     /transl_table=5
                     /product="cytochrome oxidase subunit I"
                     /translation="WCGMVGTGLSLLIRLELGTSGVLMDEHFYNVIVTAHAFVMIFFM
                     VMPLMIGGFGNWMVPLLLGAPDMSFPRMNNMSFWLLPPAFILLIVSSMVEGGAGTGWT
                     VYPPLSSSVAHSGASVDLAIFSLHLAGMSSILGAINFITTIFNMRSSGMTMERVSLFV
                     WSILVTVFLLLLSLPVLAGAITMLLTDRNFNTSFFDPAGGGDPILYQHLF"
BASE COUNT      144 a    112 c    137 g    237 t
ORIGIN      
        1 tggtgtggga tagttggtac cggactctct cttttaattc ggttagagct agggactagg
       61 ggagtactga tagatgaaca tttttacaat gttatcgtta cagctcatgc atttgtaatg
      121 atttttttta tggtcatgcc tctaatgatt ggagggtttg gtaattggat ggttccttta
      181 ctgttagggg cccccgatat aagatttcct cgaataaata atatgagatt ctgattactt
      241 ccaccggcat ttattttatt aatcgtatct aggatagtag agggaggtgc tgggactggt
      301 tgaacagttt atcctccctt aagatcttct gtggctcata gaggtgcttc ggtagactta
      361 gcaattttct ctcttcactt agcagggatg tcctcaattt taggtgctat taactttatt
      421 accactattt ttaacatgcg ctcatctggg atgactatgg agcgcgtaag tttattcgtg
      481 tggtctatcc tagtaaccgt ttttttactt cttctgtcat taccggtgtt agctggcgct
      541 attactatac tcttaacaga tcgaaatttt aatacttctt tcttcgatcc tgcaggggga
      601 ggtgatccta ttttatatca gcacttattc
//
