# Supplementary material for: From morphology to molecules: a combined source approach to untangle the taxonomy of Clessinia (Gastropoda, Odontostomidae), endemic land snails from the Dry Chaco ecoregion
Source: PeerJ. 2018 Dec 6;6:e5986. doi: 10.7717/peerj.5986 (PMC6286805; doi:10.7717/peerj.5986)
Supplement: Supplemental Information 6 — Coordinates of the 7 Landmarks in two dimensions, digitized with Tpsdig 2, selected in side view of the shell of all the Clessinia species considered in this study. Coordinates used in the Analysis of Canonical Variation (CVA) in MorphoJ. [file peerj-06-5986-s006.txt]

LM=6
2450.00000 924.00000
2935.00000 896.00000
2991.00000 992.00000
3478.00000 724.00000
3064.00000 507.00000
2647.00000 482.00000
IMAGE=cor CCr 680 9551.JPG
ID=0
SCALE=0.000779
LM=6
2417.00000 941.00000
2921.00000 874.00000
3005.00000 997.00000
3489.00000 716.00000
3005.00000 488.00000
2611.00000 471.00000
IMAGE=cor CCr 680 9553.JPG
ID=1
SCALE=0.000779
LM=6
2528.00000 1159.00000
2949.00000 1147.00000
3005.00000 1206.00000
3498.00000 1020.00000
3086.00000 741.00000
2667.00000 732.00000
IMAGE=cor CCr 680 9555.JPG
ID=2
SCALE=0.000779
LM=6
2658.00000 1137.00000
3101.00000 1096.00000
3179.00000 1198.00000
3622.00000 922.00000
3241.00000 698.00000
2842.00000 698.00000
IMAGE=cor CCr 680 9557.JPG
ID=3
SCALE=0.000779
LM=6
2712.00000 1141.00000
3191.00000 1090.00000
3306.00000 1228.00000
3734.00000 936.00000
3244.00000 724.00000
2887.00000 730.00000
IMAGE=cor CCr 680 9559.JPG
ID=4
SCALE=0.000779
LM=6
2807.00000 1330.00000
3197.00000 1308.00000
3219.00000 1373.00000
3699.00000 1218.00000
3343.00000 930.00000
2949.00000 902.00000
IMAGE=cor CCr 9542.JPG
ID=5
SCALE=0.000779
LM=6
2815.00000 1086.00000
3244.00000 1072.00000
3268.00000 1113.00000
3725.00000 919.00000
3353.00000 680.00000
3012.00000 653.00000
IMAGE=cor CCr 9544.JPG
ID=6
SCALE=0.000779
LM=6
2559.00000 1028.00000
2955.00000 997.00000
3030.00000 1110.00000
3490.00000 878.00000
3057.00000 606.00000
2706.00000 619.00000
IMAGE=cor CCr 9546.JPG
ID=7
SCALE=0.000779
LM=6
2202.00000 1089.00000
2733.00000 1014.00000
2849.00000 1147.00000
3285.00000 827.00000
2863.00000 646.00000
2399.00000 670.00000
IMAGE=cor CCr 9548.JPG
ID=8
SCALE=0.000779
LM=6
2334.00000 956.00000
2757.00000 834.00000
2846.00000 953.00000
3285.00000 646.00000
2835.00000 418.00000
2437.00000 490.00000
IMAGE=cor SMSr 9562.JPG
ID=9
SCALE=0.000779
LM=6
2553.00000 1029.00000
3048.00000 924.00000
3179.00000 1060.00000
3649.00000 726.00000
3117.00000 493.00000
2702.00000 527.00000
IMAGE=cor SMSr 9564.JPG
ID=10
SCALE=0.000779
LM=6
2709.00000 837.00000
3176.00000 728.00000
3183.00000 810.00000
3745.00000 551.00000
3214.00000 313.00000
2849.00000 347.00000
IMAGE=cor SMSr 9566.JPG
ID=11
SCALE=0.000779
LM=6
2607.00000 803.00000
3104.00000 738.00000
3122.00000 796.00000
3605.00000 575.00000
3108.00000 374.00000
2781.00000 391.00000
IMAGE=cor SMSr 9568.JPG
ID=12
SCALE=0.000779
LM=6
2542.00000 1004.00000
3010.00000 992.00000
3070.00000 1142.00000
3561.00000 910.00000
3138.00000 617.00000
2759.00000 602.00000
IMAGE=cor SMSr 9570.JPG
ID=13
SCALE=0.000779
LM=6
2822.00000 1021.00000
3254.00000 963.00000
3350.00000 1086.00000
3759.00000 837.00000
3329.00000 585.00000
2978.00000 595.00000
IMAGE=cor SMSr 9572.JPG
ID=14
SCALE=0.000779
LM=6
2130.00000 1062.00000
2587.00000 1011.00000
2624.00000 1113.00000
3152.00000 810.00000
2672.00000 589.00000
2294.00000 606.00000
IMAGE=cor SMSr 9574.JPG
ID=15
SCALE=0.000779
LM=6
2321.00000 1215.00000
2764.00000 1188.00000
2856.00000 1304.00000
3326.00000 1079.00000
2835.00000 796.00000
2495.00000 783.00000
IMAGE=cor SMSr 9576.JPG
ID=16
SCALE=0.000779
LM=6
2886.00000 1168.00000
3370.00000 1100.00000
3428.00000 1195.00000
3909.00000 977.00000
3428.00000 728.00000
3070.00000 749.00000
IMAGE=cor SMSr 9578.JPG
ID=17
SCALE=0.000779
LM=6
1820.00000 1379.00000
2202.00000 1352.00000
2219.00000 1454.00000
2754.00000 1215.00000
2287.00000 813.00000
1953.00000 817.00000
IMAGE=cor SP 9517.JPG
ID=18
SCALE=0.000779
LM=6
2291.00000 1240.00000
2740.00000 1180.00000
2849.00000 1322.00000
3329.00000 1000.00000
2834.00000 692.00000
2500.00000 662.00000
IMAGE=cor SP 9519.JPG
ID=19
SCALE=0.000779
LM=6
2583.00000 1251.00000
3040.00000 1195.00000
3153.00000 1307.00000
3587.00000 951.00000
3126.00000 689.00000
2703.00000 726.00000
IMAGE=cor SP 9521.JPG
ID=20
SCALE=0.000779
LM=6
2495.00000 1142.00000
2917.00000 1088.00000
2980.00000 1219.00000
3497.00000 934.00000
3016.00000 585.00000
2622.00000 634.00000
IMAGE=cor SP 9523.JPG
ID=21
SCALE=0.000779
LM=6
1915.00000 1188.00000
2423.00000 1144.00000
2522.00000 1270.00000
3002.00000 1004.00000
2559.00000 663.00000
2157.00000 629.00000
IMAGE=cor SP 9526.JPG
ID=22
SCALE=0.000779
LM=6
2461.00000 1215.00000
2869.00000 1164.00000
2975.00000 1270.00000
3398.00000 943.00000
2910.00000 670.00000
2566.00000 711.00000
IMAGE=cor SP 9528.JPG
ID=23
SCALE=0.000779
LM=6
2500.00000 1232.00000
2909.00000 1198.00000
2999.00000 1311.00000
3471.00000 1011.00000
3033.00000 689.00000
2658.00000 722.00000
IMAGE=cor SP 9530.JPG
ID=24
SCALE=0.000779
LM=6
2739.00000 1429.00000
3141.00000 1370.00000
3237.00000 1482.00000
3727.00000 1203.00000
3222.00000 871.00000
2869.00000 896.00000
IMAGE=cor SP 9532.JPG
ID=25
SCALE=0.000779
LM=6
2549.00000 1359.00000
2955.00000 1297.00000
3047.00000 1406.00000
3537.00000 1093.00000
2992.00000 807.00000
2634.00000 844.00000
IMAGE=cor SP 9534.JPG
ID=26
SCALE=0.000779
LM=6
2156.00000 1262.00000
2506.00000 1234.00000
2528.00000 1246.00000
3092.00000 1017.00000
2646.00000 760.00000
2271.00000 788.00000
IMAGE=cor SP 9536.JPG
ID=27
SCALE=0.000779
LM=6
2621.00000 1699.00000
3012.00000 1679.00000
3128.00000 1839.00000
3660.00000 1566.00000
3196.00000 1188.00000
2767.00000 1171.00000
IMAGE=cor SP 9539.JPG
ID=28
SCALE=0.000779
LM=6
1943.00000 1399.00000
2420.00000 1318.00000
2454.00000 1314.00000
2975.00000 1110.00000
2546.00000 749.00000
2086.00000 762.00000
IMAGE=nat poman 9670.JPG
ID=29
SCALE=0.000779
LM=6
1564.00000 1679.00000
2035.00000 1631.00000
2072.00000 1621.00000
2529.00000 1454.00000
2062.00000 1096.00000
1701.00000 1120.00000
IMAGE=nat poman 9672.JPG
ID=30
SCALE=0.000779
LM=6
2222.00000 1437.00000
2747.00000 1403.00000
2771.00000 1420.00000
3207.00000 1290.00000
2808.00000 885.00000
2420.00000 885.00000
IMAGE=nat poman 9674.JPG
ID=31
SCALE=0.000779
LM=6
2184.00000 1717.00000
2636.00000 1714.00000
2674.00000 1726.00000
3200.00000 1553.00000
2801.00000 1159.00000
2389.00000 1138.00000
IMAGE=nat poman 9676.JPG
ID=32
SCALE=0.000779
LM=6
1844.00000 1674.00000
2274.00000 1674.00000
2333.00000 1701.00000
2968.00000 1506.00000
2482.00000 1107.00000
2057.00000 1091.00000
IMAGE=nat poman 9678.JPG
ID=33
SCALE=0.000779
LM=6
2076.00000 1621.00000
2463.00000 1615.00000
2497.00000 1633.00000
3144.00000 1469.00000
2683.00000 1063.00000
2259.00000 1060.00000
IMAGE=nat poman 9680.JPG
ID=34
SCALE=0.000779
LM=6
2141.00000 1522.00000
2584.00000 1547.00000
2649.00000 1534.00000
3172.00000 1355.00000
2760.00000 946.00000
2370.00000 908.00000
IMAGE=nat poman 9682.JPG
ID=35
SCALE=0.000779
LM=6
1956.00000 1522.00000
2338.00000 1505.00000
2365.00000 1525.00000
2910.00000 1359.00000
2505.00000 967.00000
2120.00000 963.00000
IMAGE=nat poman 9684.JPG
ID=36
SCALE=0.000779
LM=6
2178.00000 1376.00000
2648.00000 1345.00000
2689.00000 1362.00000
3193.00000 1195.00000
2794.00000 772.00000
2351.00000 776.00000
IMAGE=nat poman 9686.JPG
ID=37
SCALE=0.000779
LM=6
2859.00000 1372.00000
3261.00000 1389.00000
3282.00000 1430.00000
3854.00000 1239.00000
3493.00000 851.00000
3036.00000 844.00000
IMAGE=nat poman 9688.JPG
ID=38
SCALE=0.000779
LM=6
2308.00000 1757.00000
2714.00000 1674.00000
2751.00000 1705.00000
3287.00000 1379.00000
2822.00000 1125.00000
2370.00000 1203.00000
IMAGE=nat poman 9690.JPG
ID=39
SCALE=0.000779
LM=6
2171.00000 1536.00000
2610.00000 1512.00000
2627.00000 1536.00000
3149.00000 1263.00000
2662.00000 882.00000
2307.00000 926.00000
IMAGE=nat poman 9692.JPG
ID=40
SCALE=0.000779
LM=6
1813.00000 1441.00000
2271.00000 1389.00000
2296.00000 1401.00000
2819.00000 1206.00000
2317.00000 828.00000
1955.00000 856.00000
IMAGE=nat poman 9694.JPG
ID=41
SCALE=0.000779
LM=6
2001.00000 1571.00000
2420.00000 1528.00000
2441.00000 1537.00000
2943.00000 1361.00000
2513.00000 995.00000
2138.00000 1017.00000
IMAGE=nat poman 9696.JPG
ID=42
SCALE=0.000779
LM=6
2440.00000 1386.00000
2938.00000 1253.00000
2978.00000 1236.00000
3425.00000 943.00000
2866.00000 677.00000
2512.00000 776.00000
IMAGE=nat poman 9698.JPG
ID=43
SCALE=0.000779
LM=6
2156.00000 1451.00000
2556.00000 1451.00000
2596.00000 1482.00000
3144.00000 1293.00000
2739.00000 908.00000
2339.00000 905.00000
IMAGE=nat poman 9700.JPG
ID=44
SCALE=0.000779
LM=6
2283.00000 1135.00000
2871.00000 1105.00000
2894.00000 1262.00000
3685.00000 959.00000
2913.00000 411.00000
2497.00000 445.00000
IMAGE=pag SMS 9633.JPG
ID=45
SCALE=0.000779
LM=6
2136.00000 1088.00000
2812.00000 938.00000
2867.00000 1065.00000
3538.00000 621.00000
2853.00000 317.00000
2313.00000 353.00000
IMAGE=pag SMS 9635.JPG
ID=46
SCALE=0.000779
LM=6
2363.00000 1088.00000
2989.00000 1002.00000
3030.00000 1092.00000
3633.00000 752.00000
3071.00000 417.00000
2558.00000 435.00000
IMAGE=pag SMS 9637.JPG
ID=47
SCALE=0.000779
LM=6
2472.00000 1251.00000
3161.00000 1170.00000
3257.00000 1301.00000
3910.00000 897.00000
3275.00000 594.00000
2708.00000 630.00000
IMAGE=pag SMS 9639.JPG
ID=48
SCALE=0.000779
LM=6
1978.00000 1319.00000
2563.00000 1233.00000
2722.00000 1401.00000
3325.00000 1015.00000
2685.00000 625.00000
2136.00000 684.00000
IMAGE=pag SMS 9641.JPG
ID=49
SCALE=0.000779
LM=6
1941.00000 1206.00000
2581.00000 1061.00000
2663.00000 1188.00000
3275.00000 861.00000
2576.00000 467.00000
2078.00000 548.00000
IMAGE=pag SMS 9643.JPG
ID=50
SCALE=0.000779
LM=6
1901.00000 1496.00000
2536.00000 1328.00000
2690.00000 1473.00000
3307.00000 993.00000
2563.00000 698.00000
2019.00000 798.00000
IMAGE=pag SMS 9645.JPG
ID=51
SCALE=0.000779
LM=6
2232.00000 1147.00000
2880.00000 1015.00000
2989.00000 1210.00000
3588.00000 789.00000
2948.00000 462.00000
2445.00000 485.00000
IMAGE=pag SMS 9647.JPG
ID=52
SCALE=0.000779
LM=6
2000.00000 1378.00000
2581.00000 1287.00000
2644.00000 1414.00000
3284.00000 1079.00000
2694.00000 684.00000
2164.00000 734.00000
IMAGE=pag SMS 9649.JPG
ID=53
SCALE=0.000779
LM=6
2064.00000 1070.00000
2676.00000 1020.00000
2703.00000 1138.00000
3447.00000 820.00000
2767.00000 380.00000
2277.00000 403.00000
IMAGE=pag SMS 9651.JPG
ID=54
SCALE=0.000779
LM=6
1960.00000 1501.00000
2613.00000 1433.00000
2663.00000 1578.00000
3370.00000 1192.00000
2672.00000 834.00000
2164.00000 852.00000
IMAGE=pag SMS 9653.JPG
ID=55
SCALE=0.000779
LM=6
2026.00000 1066.00000
2599.00000 952.00000
2667.00000 1082.00000
3296.00000 732.00000
2689.00000 339.00000
2187.00000 379.00000
IMAGE=pag SMS 9655.JPG
ID=56
SCALE=0.000779
LM=6
2031.00000 1273.00000
2665.00000 1181.00000
2702.00000 1311.00000
3418.00000 953.00000
2730.00000 520.00000
2225.00000 571.00000
IMAGE=pag SMS 9657.JPG
ID=57
SCALE=0.000779
LM=6
2155.00000 1324.00000
2776.00000 1188.00000
2871.00000 1337.00000
3465.00000 934.00000
2776.00000 598.00000
2300.00000 666.00000
IMAGE=pag SMS 9659.JPG
ID=58
SCALE=0.000779
LM=6
2685.00000 1192.00000
3170.00000 1106.00000
3216.00000 1201.00000
3760.00000 943.00000
3198.00000 621.00000
2826.00000 634.00000
IMAGE=ste CSV 6 9602.JPG
ID=59
SCALE=0.000779
LM=6
2525.00000 895.00000
3064.00000 827.00000
3098.00000 939.00000
3691.00000 674.00000
3101.00000 309.00000
2709.00000 316.00000
IMAGE=ste CSV 6 9604.JPG
ID=60
SCALE=0.000779
LM=6
2350.00000 1165.00000
2880.00000 1061.00000
2921.00000 1179.00000
3452.00000 857.00000
2944.00000 594.00000
2477.00000 612.00000
IMAGE=ste CSV 6 9606.JPG
ID=61
SCALE=0.000779
LM=6
2478.00000 1262.00000
2950.00000 1191.00000
2976.00000 1285.00000
3561.00000 1030.00000
3029.00000 704.00000
2639.00000 704.00000
IMAGE=ste CSV 6 9608.JPG
ID=62
SCALE=0.000779
LM=6
2227.00000 1156.00000
2731.00000 1102.00000
2776.00000 1233.00000
3365.00000 965.00000
2790.00000 616.00000
2386.00000 594.00000
IMAGE=ste CSV 6 9610.JPG
ID=63
SCALE=0.000779
LM=6
2485.00000 1358.00000
2965.00000 1333.00000
2999.00000 1447.00000
3563.00000 1237.00000
3098.00000 856.00000
2702.00000 825.00000
IMAGE=ste CSV 6 9612.JPG
ID=64
SCALE=0.000779
LM=6
2539.00000 1158.00000
2995.00000 1117.00000
3030.00000 1226.00000
3561.00000 991.00000
3111.00000 660.00000
2719.00000 636.00000
IMAGE=ste CSV 6 9614.JPG
ID=65
SCALE=0.000779
LM=6
2062.00000 1072.00000
2512.00000 1025.00000
2559.00000 1151.00000
3098.00000 919.00000
2600.00000 571.00000
2208.00000 571.00000
IMAGE=ste CSV 6 9616.JPG
ID=66
SCALE=0.000779
LM=6
2107.00000 1320.00000
2590.00000 1234.00000
2599.00000 1324.00000
3148.00000 1085.00000
2602.00000 744.00000
2255.00000 769.00000
IMAGE=ste CSV 6 9618.JPG
ID=67
SCALE=0.000779
LM=6
2321.00000 1226.00000
2794.00000 1168.00000
2811.00000 1273.00000
3442.00000 1083.00000
2890.00000 674.00000
2522.00000 646.00000
IMAGE=ste CSV 6 9620.JPG
ID=68
SCALE=0.000779
LM=6
2198.00000 1195.00000
2641.00000 1127.00000
2672.00000 1181.00000
3196.00000 916.00000
2702.00000 585.00000
2304.00000 633.00000
IMAGE=ste CSV 6 9622.JPG
ID=69
SCALE=0.000779
LM=6
2774.00000 1243.00000
3237.00000 1144.00000
3292.00000 1256.00000
3820.00000 987.00000
3251.00000 636.00000
2886.00000 670.00000
IMAGE=ste CSV 6 9624.JPG
ID=70
SCALE=0.000779
LM=6
2484.00000 1246.00000
2886.00000 1198.00000
2914.00000 1263.00000
3493.00000 956.00000
2972.00000 657.00000
2604.00000 670.00000
IMAGE=ste CSV 6 9626.JPG
ID=71
SCALE=0.000779
LM=6
2286.00000 1441.00000
2835.00000 1361.00000
2875.00000 1491.00000
3439.00000 1271.00000
2897.00000 871.00000
2503.00000 862.00000
IMAGE=ste CSV 6 9628.JPG
ID=72
SCALE=0.000779
LM=6
1986.00000 1240.00000
2376.00000 1200.00000
2413.00000 1305.00000
2940.00000 1054.00000
2478.00000 676.00000
2088.00000 704.00000
IMAGE=ste CSV 6 9630.JPG
ID=73
SCALE=0.000779
LM=6
2302.00000 1135.00000
2779.00000 1032.00000
2804.00000 1101.00000
3259.00000 862.00000
2801.00000 620.00000
2451.00000 664.00000
IMAGE=ste CSV 9581.JPG
ID=74
SCALE=0.000779
LM=6
2386.00000 1451.00000
2852.00000 1382.00000
2863.00000 1457.00000
3415.00000 1209.00000
2852.00000 885.00000
2535.00000 899.00000
IMAGE=ste CSV 9583.JPG
ID=75
SCALE=0.000779
LM=6
2675.00000 1410.00000
3149.00000 1342.00000
3169.00000 1454.00000
3796.00000 1229.00000
3271.00000 834.00000
2842.00000 827.00000
IMAGE=ste CSV 9585.JPG
ID=76
SCALE=0.000779
LM=6
2433.00000 1260.00000
2914.00000 1229.00000
2938.00000 1301.00000
3599.00000 1086.00000
3030.00000 687.00000
2607.00000 677.00000
IMAGE=ste CSV 9587.JPG
ID=77
SCALE=0.000779
LM=6
2484.00000 1256.00000
2914.00000 1246.00000
2948.00000 1294.00000
3507.00000 1096.00000
3050.00000 680.00000
2672.00000 698.00000
IMAGE=ste CSV 9589.JPG
ID=78
SCALE=0.000779
LM=6
2277.00000 1304.00000
2808.00000 1236.00000
2818.00000 1345.00000
3384.00000 1059.00000
2839.00000 704.00000
2461.00000 742.00000
IMAGE=ste CSV 9591.JPG
ID=79
SCALE=0.000779
LM=6
2127.00000 1355.00000
2614.00000 1304.00000
2696.00000 1437.00000
3275.00000 1222.00000
2685.00000 738.00000
2297.00000 755.00000
IMAGE=ste CSV 9593.JPG
ID=80
SCALE=0.000779
LM=6
2478.00000 1389.00000
2886.00000 1386.00000
2938.00000 1505.00000
3554.00000 1318.00000
3125.00000 878.00000
2699.00000 813.00000
IMAGE=ste CSV 9595.JPG
ID=81
SCALE=0.000779
LM=6
2300.00000 1447.00000
2719.00000 1410.00000
2774.00000 1498.00000
3343.00000 1260.00000
2863.00000 868.00000
2464.00000 864.00000
IMAGE=ste CSV 9597.JPG
ID=82
SCALE=0.000779
LM=6
2147.00000 1287.00000
2665.00000 1253.00000
2658.00000 1335.00000
3302.00000 1123.00000
2754.00000 759.00000
2365.00000 728.00000
IMAGE=ste CSV 9599.JPG
ID=83
SCALE=0.000779
LM=6
2720.00000 1621.00000
3188.00000 1543.00000
3206.00000 1624.00000
3761.00000 1373.00000
3287.00000 1113.00000
2912.00000 1104.00000
IMAGE=str camino CC 9428.JPG
ID=84
SCALE=0.000779
LM=6
2014.00000 1072.00000
2450.00000 1018.00000
2484.00000 1117.00000
2982.00000 858.00000
2471.00000 582.00000
2140.00000 612.00000
IMAGE=str camino CC 9430.JPG
ID=85
SCALE=0.000779
LM=6
2067.00000 1218.00000
2494.00000 1206.00000
2506.00000 1255.00000
3067.00000 1097.00000
2671.00000 757.00000
2265.00000 701.00000
IMAGE=str camino CC 9432.JPG
ID=86
SCALE=0.000779
LM=6
2259.00000 1096.00000
2682.00000 1066.00000
2716.00000 1154.00000
3227.00000 912.00000
2781.00000 636.00000
2426.00000 629.00000
IMAGE=str camino CC 9434.JPG
ID=87
SCALE=0.000779
LM=6
2228.00000 1082.00000
2655.00000 1014.00000
2689.00000 1091.00000
3172.00000 902.00000
2686.00000 602.00000
2367.00000 630.00000
IMAGE=str camino CC 9436.JPG
ID=88
SCALE=0.000779
LM=6
2379.00000 1209.00000
2788.00000 1215.00000
2818.00000 1243.00000
3309.00000 1123.00000
2975.00000 772.00000
2614.00000 721.00000
IMAGE=str camino CC 9438.JPG
ID=89
SCALE=0.000779
LM=6
2280.00000 1348.00000
2667.00000 1262.00000
2717.00000 1342.00000
3213.00000 1104.00000
2757.00000 843.00000
2370.00000 837.00000
IMAGE=str camino CC 9440.JPG
ID=90
SCALE=0.000779
LM=6
1958.00000 1485.00000
2333.00000 1494.00000
2361.00000 1537.00000
2859.00000 1416.00000
2528.00000 1070.00000
2166.00000 1008.00000
IMAGE=str camino CC 9442.JPG
ID=91
SCALE=0.000779
LM=6
2014.00000 1389.00000
2413.00000 1404.00000
2444.00000 1469.00000
3002.00000 1314.00000
2618.00000 986.00000
2240.00000 924.00000
IMAGE=str camino CC 9444.JPG
ID=92
SCALE=0.000779
LM=6
2215.00000 1432.00000
2636.00000 1410.00000
2677.00000 1447.00000
3175.00000 1317.00000
2791.00000 989.00000
2389.00000 980.00000
IMAGE=str camino CC 9446.JPG
ID=93
SCALE=0.000779
LM=6
2187.00000 1512.00000
2596.00000 1457.00000
2618.00000 1537.00000
3067.00000 1348.00000
2708.00000 1042.00000
2327.00000 1029.00000
IMAGE=str camino CC 9448.JPG
ID=94
SCALE=0.000779
LM=6
2742.00000 1324.00000
3175.00000 1289.00000
3253.00000 1392.00000
3683.00000 1091.00000
3250.00000 834.00000
2881.00000 843.00000
IMAGE=str camino CC 9450.JPG
ID=95
SCALE=0.000779
LM=6
2624.00000 1107.00000
2993.00000 1057.00000
3033.00000 1094.00000
3510.00000 915.00000
3110.00000 614.00000
2767.00000 608.00000
IMAGE=str camino CC 9452.JPG
ID=96
SCALE=0.000779
LM=6
2587.00000 1314.00000
2972.00000 1297.00000
2995.00000 1318.00000
3503.00000 1209.00000
3135.00000 834.00000
2760.00000 820.00000
IMAGE=str camino CC 9454.JPG
ID=97
SCALE=0.000779
LM=6
2723.00000 1297.00000
3094.00000 1229.00000
3149.00000 1226.00000
3564.00000 956.00000
3132.00000 718.00000
2791.00000 793.00000
IMAGE=str camino CC 9456.JPG
ID=98
SCALE=0.000779
LM=6
2137.00000 1423.00000
2549.00000 1399.00000
2573.00000 1413.00000
3074.00000 1338.00000
2675.00000 950.00000
2321.00000 929.00000
IMAGE=str DF-T 9498.JPG
ID=99
SCALE=0.000779
LM=6
1987.00000 1382.00000
2358.00000 1372.00000
2375.00000 1440.00000
2883.00000 1324.00000
2508.00000 922.00000
2157.00000 899.00000
IMAGE=str DF-T 9500.JPG
ID=100
SCALE=0.000779
LM=6
2110.00000 1614.00000
2467.00000 1631.00000
2512.00000 1665.00000
3050.00000 1556.00000
2672.00000 1161.00000
2328.00000 1110.00000
IMAGE=str DF-T 9502.JPG
ID=101
SCALE=0.000779
LM=6
2362.00000 1328.00000
2777.00000 1253.00000
2818.00000 1301.00000
3275.00000 1076.00000
2811.00000 807.00000
2515.00000 810.00000
IMAGE=str DF-T 9504.JPG
ID=102
SCALE=0.000779
LM=6
2242.00000 1365.00000
2658.00000 1263.00000
2679.00000 1345.00000
3169.00000 1110.00000
2767.00000 786.00000
2345.00000 813.00000
IMAGE=str DF-T 9506.JPG
ID=103
SCALE=0.000779
LM=6
2423.00000 1532.00000
2839.00000 1515.00000
2869.00000 1577.00000
3445.00000 1386.00000
3057.00000 1008.00000
2621.00000 987.00000
IMAGE=str DF-T 9508.JPG
ID=104
SCALE=0.000779
LM=6
2152.00000 1510.00000
2495.00000 1496.00000
2543.00000 1527.00000
3014.00000 1397.00000
2681.00000 997.00000
2290.00000 981.00000
IMAGE=str DF-T 9510.JPG
ID=105
SCALE=0.000779
LM=6
2277.00000 1423.00000
2648.00000 1413.00000
2699.00000 1553.00000
3190.00000 1433.00000
2811.00000 963.00000
2488.00000 929.00000
IMAGE=str DF-T 9512.JPG
ID=106
SCALE=0.000779
LM=6
2440.00000 1442.00000
2864.00000 1435.00000
2916.00000 1539.00000
3452.00000 1356.00000
3036.00000 947.00000
2643.00000 925.00000
IMAGE=str DF-T 9514.JPG
ID=107
SCALE=0.000779
LM=6
2822.00000 1751.00000
3163.00000 1745.00000
3185.00000 1782.00000
3683.00000 1667.00000
3355.00000 1351.00000
2968.00000 1314.00000
IMAGE=str R16 9402.JPG
ID=108
SCALE=0.000779
LM=6
2580.00000 1645.00000
2985.00000 1573.00000
3047.00000 1672.00000
3527.00000 1454.00000
3101.00000 1188.00000
2689.00000 1198.00000
IMAGE=str R16 9403.JPG
ID=109
SCALE=0.000779
LM=6
2464.00000 1975.00000
2853.00000 1918.00000
2878.00000 2011.00000
3368.00000 1792.00000
2949.00000 1513.00000
2580.00000 1507.00000
IMAGE=str R16 9404.JPG
ID=110
SCALE=0.000779
LM=6
2274.00000 1729.00000
2702.00000 1652.00000
2751.00000 1776.00000
3191.00000 1556.00000
2754.00000 1286.00000
2417.00000 1302.00000
IMAGE=str R16 9405.JPG
ID=111
SCALE=0.000779
LM=6
2327.00000 1822.00000
2748.00000 1763.00000
2785.00000 1850.00000
3284.00000 1661.00000
2832.00000 1358.00000
2472.00000 1364.00000
IMAGE=str R16 9406.JPG
ID=112
SCALE=0.000779
LM=6
2249.00000 1937.00000
2630.00000 1915.00000
2664.00000 1989.00000
3141.00000 1807.00000
2732.00000 1488.00000
2410.00000 1475.00000
IMAGE=str R16 9407.JPG
ID=113
SCALE=0.000779
LM=6
2097.00000 1299.00000
2485.00000 1299.00000
2513.00000 1333.00000
3070.00000 1206.00000
2667.00000 837.00000
2302.00000 806.00000
IMAGE=str R16 9417.JPG
ID=114
SCALE=0.000779
LM=6
2299.00000 1413.00000
2686.00000 1404.00000
2717.00000 1482.00000
3262.00000 1283.00000
2863.00000 964.00000
2497.00000 939.00000
IMAGE=str R16 9418.JPG
ID=115
SCALE=0.000779
LM=6
2097.00000 1392.00000
2457.00000 1398.00000
2482.00000 1519.00000
3024.00000 1373.00000
2655.00000 980.00000
2299.00000 918.00000
IMAGE=str R16 9419.JPG
ID=116
SCALE=0.000779
LM=6
1924.00000 1512.00000
2296.00000 1516.00000
2333.00000 1587.00000
2866.00000 1435.00000
2497.00000 1079.00000
2135.00000 1026.00000
IMAGE=str R16 9420.JPG
ID=117
SCALE=0.000779
LM=6
2212.00000 1370.00000
2593.00000 1314.00000
2621.00000 1389.00000
3138.00000 1175.00000
2745.00000 884.00000
2324.00000 877.00000
IMAGE=str R16 9421.JPG
ID=118
SCALE=0.000779
LM=6
2256.00000 1348.00000
2634.00000 1324.00000
2645.00000 1372.00000
3231.00000 1219.00000
2849.00000 864.00000
2433.00000 847.00000
IMAGE=str R16 9422.JPG
ID=119
SCALE=0.000779
LM=6
2172.00000 1404.00000
2519.00000 1376.00000
2528.00000 1457.00000
3017.00000 1333.00000
2636.00000 970.00000
2311.00000 961.00000
IMAGE=str R16 9423.JPG
ID=120
SCALE=0.000779
LM=6
2018.00000 1198.00000
2464.00000 1123.00000
2501.00000 1212.00000
3019.00000 956.00000
2529.00000 708.00000
2147.00000 725.00000
IMAGE=str R16 9424.JPG
ID=121
SCALE=0.000779
LM=6
2133.00000 1348.00000
2535.00000 1301.00000
2645.00000 1423.00000
3098.00000 1147.00000
2648.00000 864.00000
2287.00000 854.00000
IMAGE=str R16 9425.JPG
ID=122
SCALE=0.000779
LM=6
2912.00000 1739.00000
3287.00000 1686.00000
3333.00000 1714.00000
3879.00000 1519.00000
3408.00000 1175.00000
3045.00000 1181.00000
IMAGE=str T-SJD 9459.JPG
ID=123
SCALE=0.000779
LM=6
2641.00000 1416.00000
3050.00000 1413.00000
3087.00000 1478.00000
3636.00000 1352.00000
3254.00000 967.00000
2852.00000 899.00000
IMAGE=str T-SJD 9461.JPG
ID=124
SCALE=0.000779
LM=6
2370.00000 1426.00000
2782.00000 1385.00000
2804.00000 1472.00000
3358.00000 1320.00000
2925.00000 949.00000
2550.00000 936.00000
IMAGE=str T-SJD 9463.JPG
ID=125
SCALE=0.000779
LM=6
2583.00000 1386.00000
2985.00000 1328.00000
3006.00000 1389.00000
3524.00000 1226.00000
3084.00000 909.00000
2747.00000 888.00000
IMAGE=str T-SJD 9465.JPG
ID=126
SCALE=0.000779
LM=6
2682.00000 1369.00000
3067.00000 1301.00000
3087.00000 1359.00000
3602.00000 1154.00000
3142.00000 807.00000
2781.00000 854.00000
IMAGE=str T-SJD 9467.JPG
ID=127
SCALE=0.000779
LM=6
2777.00000 1393.00000
3162.00000 1406.00000
3220.00000 1502.00000
3776.00000 1379.00000
3374.00000 956.00000
2992.00000 902.00000
IMAGE=str T-SJD 9469.JPG
ID=128
SCALE=0.000779
LM=6
2876.00000 1635.00000
3261.00000 1614.00000
3299.00000 1669.00000
3875.00000 1553.00000
3469.00000 1120.00000
3077.00000 1076.00000
IMAGE=str T-SJD 9471.JPG
ID=129
SCALE=0.000779
LM=6
3087.00000 1583.00000
3452.00000 1539.00000
3483.00000 1590.00000
4035.00000 1406.00000
3612.00000 1055.00000
3227.00000 1042.00000
IMAGE=str T-SJD 9473.JPG
ID=130
SCALE=0.000779
LM=6
2866.00000 1798.00000
3282.00000 1757.00000
3343.00000 1771.00000
3810.00000 1583.00000
3357.00000 1229.00000
3040.00000 1232.00000
IMAGE=str T-SJD 9475.JPG
ID=131
SCALE=0.000779
LM=6
2699.00000 1416.00000
3139.00000 1369.00000
3193.00000 1485.00000
3694.00000 1301.00000
3258.00000 909.00000
2873.00000 905.00000
IMAGE=str T-SJD 9477.JPG
ID=132
SCALE=0.000779
LM=6
2505.00000 1573.00000
2890.00000 1539.00000
2944.00000 1611.00000
3462.00000 1372.00000
3050.00000 1072.00000
2624.00000 1079.00000
IMAGE=str T-SJD 9479.JPG
ID=133
SCALE=0.000779
LM=6
2376.00000 1677.00000
2754.00000 1664.00000
2794.00000 1717.00000
3296.00000 1543.00000
2869.00000 1203.00000
2509.00000 1187.00000
IMAGE=str T-SJD 9481.JPG
ID=134
SCALE=0.000779
LM=6
2573.00000 1151.00000
2989.00000 1103.00000
3026.00000 1181.00000
3547.00000 1021.00000
3145.00000 650.00000
2723.00000 626.00000
IMAGE=str T-SJD 9484.JPG
ID=135
SCALE=0.000779
LM=6
2542.00000 909.00000
2961.00000 847.00000
2992.00000 912.00000
3476.00000 745.00000
3026.00000 387.00000
2713.00000 391.00000
IMAGE=str T-SJD 9485.JPG
ID=136
SCALE=0.000779
LM=6
2531.00000 1319.00000
2948.00000 1292.00000
3030.00000 1405.00000
3502.00000 1197.00000
3080.00000 861.00000
2690.00000 852.00000
IMAGE=str ViFa 9488.JPG
ID=137
SCALE=0.000779
LM=6
2157.00000 1229.00000
2573.00000 1209.00000
2610.00000 1290.00000
3091.00000 1144.00000
2679.00000 827.00000
2321.00000 813.00000
IMAGE=str ViFa 9491.JPG
ID=138
SCALE=0.000779
LM=6
2106.00000 1038.00000
2525.00000 1011.00000
2580.00000 1123.00000
3043.00000 956.00000
2696.00000 643.00000
2341.00000 619.00000
IMAGE=str ViFa 9493.JPG
ID=139
SCALE=0.000779
LM=6
2031.00000 1069.00000
2403.00000 1014.00000
2423.00000 1042.00000
2900.00000 882.00000
2491.00000 626.00000
2168.00000 626.00000
IMAGE=str ViFa 9495.JPG
ID=140
SCALE=0.000779
