# Supplementary material for: From morphology to molecules: a combined source approach to untangle the taxonomy of Clessinia (Gastropoda, Odontostomidae), endemic land snails from the Dry Chaco ecoregion
Source: PeerJ. 2018 Dec 6;6:e5986. doi: 10.7717/peerj.5986 (PMC6286805; doi:10.7717/peerj.5986)
Supplement: Supplemental Information 8 — Coordinates of the 14 Landmarks in two dimensions, digitized with Tpsdig 2, selected in ventral view of the shell of the species of Clessinia cordovana species complex (C. cordovana, C. stelzneri and C. tulumbensis), from different localities. Coordinates used in the Analysis of Canonical Variation (CVA) in MorphoJ. [file peerj-06-5986-s008.txt]

LM=14
1050.00000 742.00000
1179.00000 827.00000
1275.00000 851.00000
2007.00000 946.00000
2341.00000 939.00000
2580.00000 909.00000
3043.00000 1004.00000
3292.00000 776.00000
3101.00000 589.00000
2777.00000 725.00000
2627.00000 462.00000
2130.00000 490.00000
1319.00000 602.00000
1207.00000 633.00000
IMAGE=cor CCr 680 9550.JPG
ID=0
SCALE=0.000787
LM=14
1152.00000 606.00000
1227.00000 708.00000
1312.00000 735.00000
2239.00000 899.00000
2600.00000 919.00000
2846.00000 899.00000
3346.00000 1014.00000
3599.00000 820.00000
3380.00000 612.00000
3115.00000 708.00000
2897.00000 449.00000
2396.00000 428.00000
1370.00000 490.00000
1261.00000 524.00000
IMAGE=cor CCr 680 9552.JPG
ID=1
SCALE=0.000787
LM=14
1088.00000 697.00000
1219.00000 800.00000
1298.00000 823.00000
2023.00000 966.00000
2391.00000 1002.00000
2581.00000 999.00000
3039.00000 1071.00000
3298.00000 881.00000
3085.00000 687.00000
2783.00000 771.00000
2624.00000 546.00000
2169.00000 513.00000
1352.00000 572.00000
1245.00000 600.00000
IMAGE=cor CCr 680 9554.JPG
ID=2
SCALE=0.000787
LM=14
1180.00000 744.00000
1324.00000 843.00000
1423.00000 865.00000
2121.00000 992.00000
2464.00000 1012.00000
2664.00000 989.00000
3101.00000 1082.00000
3335.00000 921.00000
3163.00000 733.00000
2867.00000 817.00000
2681.00000 555.00000
2253.00000 533.00000
1454.00000 626.00000
1341.00000 634.00000
IMAGE=cor CCr 680 9556.JPG
ID=3
SCALE=0.000787
LM=14
1569.00000 927.00000
1721.00000 1023.00000
1822.00000 1026.00000
2571.00000 1102.00000
2912.00000 1099.00000
3160.00000 1045.00000
3571.00000 1209.00000
3833.00000 995.00000
3689.00000 831.00000
3382.00000 950.00000
3135.00000 662.00000
2678.00000 660.00000
1842.00000 795.00000
1732.00000 806.00000
IMAGE=cor CCr 680 9558.JPG
ID=4
SCALE=0.000787
LM=14
1463.00000 1073.00000
1540.00000 1184.00000
1624.00000 1187.00000
2429.00000 1249.00000
2732.00000 1237.00000
2915.00000 1193.00000
3287.00000 1237.00000
3532.00000 1042.00000
3336.00000 877.00000
3039.00000 1011.00000
2872.00000 778.00000
2478.00000 816.00000
1639.00000 992.00000
1552.00000 1020.00000
IMAGE=cor CCr 9541.JPG
ID=5
SCALE=0.000787
LM=14
1261.00000 899.00000
1333.00000 980.00000
1404.00000 1001.00000
2229.00000 1110.00000
2553.00000 1096.00000
2743.00000 1066.00000
3108.00000 1147.00000
3357.00000 963.00000
3183.00000 807.00000
2897.00000 888.00000
2723.00000 633.00000
2328.00000 640.00000
1415.00000 817.00000
1340.00000 830.00000
IMAGE=cor CCr 9543.JPG
ID=6
SCALE=0.000787
LM=14
989.00000 1011.00000
1125.00000 1110.00000
1209.00000 1131.00000
1943.00000 1190.00000
2274.00000 1190.00000
2488.00000 1169.00000
2872.00000 1296.00000
3107.00000 1107.00000
2912.00000 899.00000
2640.00000 995.00000
2488.00000 744.00000
2039.00000 751.00000
1236.00000 884.00000
1137.00000 918.00000
IMAGE=cor CCr 9545.JPG
ID=7
SCALE=0.000787
LM=14
657.00000 943.00000
741.00000 1026.00000
824.00000 1035.00000
1890.00000 1097.00000
2277.00000 1070.00000
2513.00000 1014.00000
3002.00000 1110.00000
3240.00000 936.00000
3055.00000 738.00000
2836.00000 857.00000
2504.00000 586.00000
2019.00000 640.00000
845.00000 851.00000
750.00000 868.00000
IMAGE=cor CCr 9547.JPG
ID=8
SCALE=0.000787
LM=14
1088.00000 933.00000
1181.00000 1020.00000
1258.00000 1023.00000
2132.00000 1026.00000
2448.00000 989.00000
2680.00000 908.00000
3138.00000 992.00000
3349.00000 794.00000
3163.00000 636.00000
2878.00000 772.00000
2633.00000 493.00000
2190.00000 555.00000
1267.00000 819.00000
1181.00000 853.00000
IMAGE=cor SMSr 9561.JPG
ID=9
SCALE=0.000787
LM=14
958.00000 698.00000
1091.00000 775.00000
1165.00000 794.00000
2147.00000 828.00000
2525.00000 806.00000
2742.00000 763.00000
3244.00000 933.00000
3513.00000 689.00000
3343.00000 493.00000
2993.00000 661.00000
2751.00000 308.00000
2234.00000 329.00000
1187.00000 577.00000
1094.00000 608.00000
IMAGE=cor SMSr 9563.JPG
ID=10
SCALE=0.000787
LM=14
1249.00000 580.00000
1326.00000 673.00000
1394.00000 682.00000
2286.00000 791.00000
2640.00000 791.00000
2866.00000 751.00000
3327.00000 877.00000
3621.00000 586.00000
3411.00000 382.00000
3039.00000 534.00000
2869.00000 277.00000
2398.00000 304.00000
1422.00000 497.00000
1342.00000 521.00000
IMAGE=cor SMSr 9565.JPG
ID=11
SCALE=0.000787
LM=14
1394.00000 583.00000
1469.00000 682.00000
1568.00000 704.00000
2426.00000 822.00000
2785.00000 816.00000
3002.00000 754.00000
3408.00000 905.00000
3693.00000 704.00000
3498.00000 493.00000
3172.00000 596.00000
3024.00000 323.00000
2537.00000 354.00000
1602.00000 493.00000
1509.00000 509.00000
IMAGE=cor SMSr 9567.JPG
ID=12
SCALE=0.000787
LM=14
1003.00000 1144.00000
1147.00000 1231.00000
1231.00000 1242.00000
2121.00000 1302.00000
2462.00000 1287.00000
2715.00000 1228.00000
3121.00000 1423.00000
3391.00000 1237.00000
3233.00000 1028.00000
2921.00000 1141.00000
2752.00000 817.00000
2242.00000 837.00000
1259.00000 1034.00000
1161.00000 1054.00000
IMAGE=cor SMSr 9569.JPG
ID=13
SCALE=0.000787
LM=14
1425.00000 874.00000
1521.00000 955.00000
1597.00000 966.00000
2464.00000 986.00000
2788.00000 947.00000
2985.00000 907.00000
3408.00000 995.00000
3641.00000 800.00000
3478.00000 612.00000
3219.00000 767.00000
3019.00000 496.00000
2538.00000 533.00000
1622.00000 764.00000
1532.00000 792.00000
IMAGE=cor SMSr 9571.JPG
ID=14
SCALE=0.000787
LM=14
889.00000 995.00000
1020.00000 1076.00000
1119.00000 1082.00000
2032.00000 1113.00000
2401.00000 1079.00000
2630.00000 1020.00000
3039.00000 1153.00000
3296.00000 943.00000
3117.00000 726.00000
2776.00000 899.00000
2630.00000 577.00000
2122.00000 633.00000
1134.00000 862.00000
1038.00000 887.00000
IMAGE=cor SMSr 9573.JPG
ID=15
SCALE=0.000787
LM=14
789.00000 806.00000
893.00000 893.00000
986.00000 910.00000
1862.00000 1006.00000
2222.00000 1006.00000
2425.00000 966.00000
2853.00000 1073.00000
3126.00000 882.00000
2991.00000 716.00000
2664.00000 854.00000
2507.00000 555.00000
1994.00000 550.00000
1023.00000 699.00000
918.00000 727.00000
IMAGE=cor SMSr 9575.JPG
ID=16
SCALE=0.000787
LM=14
1321.00000 919.00000
1445.00000 1020.00000
1538.00000 1040.00000
2495.00000 1169.00000
2890.00000 1164.00000
3087.00000 1138.00000
3580.00000 1262.00000
3827.00000 1113.00000
3613.00000 893.00000
3371.00000 947.00000
3149.00000 730.00000
2647.00000 716.00000
1577.00000 817.00000
1482.00000 831.00000
IMAGE=cor SMSr 9577.JPG
ID=17
SCALE=0.000787
LM=14
558.00000 1282.00000
645.00000 1375.00000
724.00000 1386.00000
1532.00000 1527.00000
1836.00000 1541.00000
2031.00000 1535.00000
2386.00000 1600.00000
2659.00000 1369.00000
2453.00000 1147.00000
2121.00000 1352.00000
2039.00000 941.00000
1642.00000 966.00000
755.00000 1175.00000
651.00000 1209.00000
IMAGE=cor SP 9516.JPG
ID=18
SCALE=0.000787
LM=14
793.00000 890.00000
889.00000 989.00000
989.00000 1008.00000
1844.00000 1172.00000
2187.00000 1156.00000
2392.00000 1144.00000
2782.00000 1308.00000
3089.00000 1091.00000
2925.00000 834.00000
2565.00000 1042.00000
2395.00000 580.00000
1949.00000 580.00000
1013.00000 775.00000
914.00000 797.00000
IMAGE=cor SP 9518.JPG
ID=19
SCALE=0.000787
LM=14
1336.00000 1039.00000
1441.00000 1131.00000
1540.00000 1153.00000
2224.00000 1265.00000
2528.00000 1280.00000
2729.00000 1246.00000
3144.00000 1395.00000
3439.00000 1209.00000
3271.00000 958.00000
2946.00000 1066.00000
2748.00000 707.00000
2324.00000 704.00000
1559.00000 912.00000
1459.00000 930.00000
IMAGE=cor SP 9520.JPG
ID=20
SCALE=0.000787
LM=14
1199.00000 918.00000
1301.00000 1023.00000
1397.00000 1048.00000
2265.00000 1159.00000
2581.00000 1162.00000
2779.00000 1128.00000
3200.00000 1243.00000
3516.00000 1032.00000
3318.00000 778.00000
2971.00000 983.00000
2825.00000 589.00000
2386.00000 624.00000
1444.00000 806.00000
1336.00000 831.00000
IMAGE=cor SP 9522.JPG
ID=21
SCALE=0.000787
LM=14
654.00000 1249.00000
738.00000 1348.00000
806.00000 1370.00000
1658.00000 1506.00000
1936.00000 1500.00000
2144.00000 1482.00000
2618.00000 1670.00000
2909.00000 1460.00000
2736.00000 1203.00000
2401.00000 1376.00000
2243.00000 936.00000
1791.00000 921.00000
843.00000 1141.00000
762.00000 1156.00000
IMAGE=cor SP 9525.JPG
ID=22
SCALE=0.000787
LM=14
992.00000 1124.00000
1110.00000 1220.00000
1214.00000 1242.00000
1870.00000 1366.00000
2152.00000 1394.00000
2318.00000 1347.00000
2752.00000 1414.00000
3005.00000 1200.00000
2797.00000 995.00000
2529.00000 1121.00000
2324.00000 814.00000
1946.00000 817.00000
1248.00000 997.00000
1152.00000 1026.00000
IMAGE=cor SP 9527.JPG
ID=23
SCALE=0.000787
LM=14
1336.00000 1166.00000
1441.00000 1265.00000
1546.00000 1277.00000
2221.00000 1361.00000
2540.00000 1376.00000
2754.00000 1336.00000
3141.00000 1438.00000
3417.00000 1249.00000
3225.00000 1051.00000
2937.00000 1181.00000
2745.00000 769.00000
2327.00000 822.00000
1571.00000 1039.00000
1469.00000 1066.00000
IMAGE=cor SP 9529.JPG
ID=24
SCALE=0.000787
LM=14
1251.00000 1310.00000
1352.00000 1397.00000
1437.00000 1409.00000
2312.00000 1516.00000
2628.00000 1502.00000
2814.00000 1468.00000
3242.00000 1558.00000
3529.00000 1338.00000
3318.00000 1127.00000
3044.00000 1251.00000
2808.00000 924.00000
2405.00000 961.00000
1459.00000 1197.00000
1372.00000 1231.00000
IMAGE=cor SP 9531.JPG
ID=25
SCALE=0.000787
LM=14
1227.00000 1116.00000
1323.00000 1206.00000
1410.00000 1224.00000
2277.00000 1324.00000
2602.00000 1327.00000
2788.00000 1289.00000
3247.00000 1330.00000
3522.00000 1119.00000
3315.00000 884.00000
2999.00000 1070.00000
2822.00000 760.00000
2376.00000 806.00000
1444.00000 1008.00000
1345.00000 1039.00000
IMAGE=cor SP 9533.JPG
ID=26
SCALE=0.000787
LM=14
637.00000 1099.00000
721.00000 1200.00000
811.00000 1214.00000
1648.00000 1316.00000
1966.00000 1316.00000
2149.00000 1271.00000
2552.00000 1366.00000
2816.00000 1138.00000
2571.00000 919.00000
2208.00000 1073.00000
2208.00000 786.00000
1741.00000 812.00000
842.00000 992.00000
750.00000 1023.00000
IMAGE=cor SP 9535.JPG
ID=27
SCALE=0.000787
LM=14
918.00000 1504.00000
1042.00000 1617.00000
1127.00000 1634.00000
2073.00000 1794.00000
2371.00000 1811.00000
2583.00000 1775.00000
3095.00000 1915.00000
3329.00000 1730.00000
3160.00000 1476.00000
2800.00000 1609.00000
2684.00000 1242.00000
2205.00000 1217.00000
1180.00000 1380.00000
1073.00000 1403.00000
IMAGE=cor SP 9538.JPG
ID=28
SCALE=0.000787
LM=14
1106.00000 1045.00000
1187.00000 1141.00000
1270.00000 1159.00000
2097.00000 1286.00000
2420.00000 1299.00000
2624.00000 1255.00000
3104.00000 1351.00000
3408.00000 1125.00000
3182.00000 865.00000
2829.00000 1070.00000
2621.00000 692.00000
2212.00000 698.00000
1301.00000 949.00000
1221.00000 970.00000
IMAGE=ste CSV 6 9601.JPG
ID=59
SCALE=0.000787
LM=14
1084.00000 790.00000
1234.00000 875.00000
1309.00000 892.00000
2225.00000 994.00000
2580.00000 977.00000
2822.00000 946.00000
3299.00000 1079.00000
3653.00000 810.00000
3438.00000 537.00000
3047.00000 817.00000
2825.00000 357.00000
2348.00000 377.00000
1336.00000 653.00000
1244.00000 691.00000
IMAGE=ste CSV 6 9603.JPG
ID=60
SCALE=0.000787
LM=14
1276.00000 786.00000
1380.00000 874.00000
1470.00000 879.00000
2295.00000 1012.00000
2653.00000 1012.00000
2867.00000 961.00000
3396.00000 1127.00000
3681.00000 902.00000
3444.00000 623.00000
3090.00000 845.00000
2876.00000 400.00000
2431.00000 417.00000
1504.00000 668.00000
1408.00000 699.00000
IMAGE=ste CSV 6 9605.JPG
ID=61
SCALE=0.000787
LM=14
1090.00000 1023.00000
1158.00000 1113.00000
1228.00000 1119.00000
2090.00000 1251.00000
2467.00000 1254.00000
2662.00000 1200.00000
3140.00000 1285.00000
3425.00000 1026.00000
3194.00000 781.00000
2833.00000 1023.00000
2647.00000 623.00000
2183.00000 657.00000
1262.00000 924.00000
1178.00000 952.00000
IMAGE=ste CSV 6 9607.JPG
ID=62
SCALE=0.000787
LM=14
1108.00000 854.00000
1213.00000 939.00000
1302.00000 956.00000
2202.00000 1069.00000
2539.00000 1052.00000
2747.00000 1018.00000
3234.00000 1140.00000
3571.00000 902.00000
3306.00000 623.00000
2948.00000 817.00000
2781.00000 442.00000
2290.00000 466.00000
1312.00000 735.00000
1237.00000 762.00000
IMAGE=ste CSV 6 9609.JPG
ID=63
SCALE=0.000787
LM=14
1292.00000 964.00000
1422.00000 1054.00000
1524.00000 1060.00000
2237.00000 1131.00000
2584.00000 1122.00000
2773.00000 1082.00000
3219.00000 1212.00000
3519.00000 992.00000
3324.00000 754.00000
2980.00000 933.00000
2822.00000 521.00000
2342.00000 546.00000
1552.00000 806.00000
1444.00000 847.00000
IMAGE=ste CSV 6 9611.JPG
ID=64
SCALE=0.000787
LM=14
1473.00000 947.00000
1589.00000 1045.00000
1673.00000 1068.00000
2363.00000 1186.00000
2681.00000 1178.00000
2884.00000 1135.00000
3301.00000 1265.00000
3602.00000 1040.00000
3422.00000 814.00000
3064.00000 1006.00000
2929.00000 592.00000
2464.00000 620.00000
1704.00000 826.00000
1620.00000 857.00000
IMAGE=ste CSV 6 9613.JPG
ID=65
SCALE=0.000787
LM=14
862.00000 924.00000
983.00000 1009.00000
1062.00000 1020.00000
1879.00000 1124.00000
2174.00000 1124.00000
2397.00000 1085.00000
2859.00000 1197.00000
3140.00000 964.00000
2898.00000 719.00000
2574.00000 888.00000
2414.00000 561.00000
1983.00000 586.00000
1090.00000 795.00000
989.00000 837.00000
IMAGE=ste CSV 6 9615.JPG
ID=66
SCALE=0.000787
LM=14
880.00000 884.00000
948.00000 974.00000
1032.00000 986.00000
1819.00000 1116.00000
2156.00000 1119.00000
2364.00000 1076.00000
2785.00000 1237.00000
3098.00000 974.00000
2894.00000 735.00000
2525.00000 958.00000
2379.00000 512.00000
1918.00000 546.00000
1063.00000 775.00000
973.00000 812.00000
IMAGE=ste CSV 6 9617.JPG
ID=67
SCALE=0.000787
LM=14
778.00000 1097.00000
893.00000 1190.00000
979.00000 1212.00000
1840.00000 1358.00000
2206.00000 1351.00000
2429.00000 1305.00000
2881.00000 1460.00000
3222.00000 1200.00000
2990.00000 933.00000
2587.00000 1079.00000
2432.00000 710.00000
1977.00000 747.00000
1004.00000 977.00000
917.00000 998.00000
IMAGE=ste CSV 6 9619.JPG
ID=68
SCALE=0.000787
LM=14
1128.00000 1107.00000
1205.00000 1203.00000
1286.00000 1206.00000
2104.00000 1311.00000
2435.00000 1296.00000
2661.00000 1237.00000
3061.00000 1376.00000
3336.00000 1131.00000
3148.00000 902.00000
2780.00000 1045.00000
2650.00000 671.00000
2197.00000 693.00000
1282.00000 1006.00000
1206.00000 1037.00000
IMAGE=ste CSV 6 9621.JPG
ID=69
SCALE=0.000787
LM=14
1376.00000 905.00000
1481.00000 1020.00000
1580.00000 1054.00000
2237.00000 1221.00000
2550.00000 1231.00000
2785.00000 1159.00000
3216.00000 1262.00000
3529.00000 1042.00000
3327.00000 785.00000
2949.00000 915.00000
2773.00000 565.00000
2333.00000 630.00000
1624.00000 806.00000
1512.00000 837.00000
IMAGE=ste CSV 6 9623.JPG
ID=70
SCALE=0.000787
LM=14
1223.00000 1045.00000
1363.00000 1147.00000
1462.00000 1152.00000
2129.00000 1237.00000
2453.00000 1223.00000
2687.00000 1178.00000
3126.00000 1242.00000
3385.00000 978.00000
3171.00000 733.00000
2766.00000 989.00000
2673.00000 600.00000
2219.00000 634.00000
1473.00000 905.00000
1375.00000 947.00000
IMAGE=ste CSV 6 9625.JPG
ID=71
SCALE=0.000787
LM=14
871.00000 1341.00000
983.00000 1431.00000
1059.00000 1448.00000
1876.00000 1572.00000
2228.00000 1572.00000
2490.00000 1510.00000
2960.00000 1656.00000
3273.00000 1397.00000
3067.00000 1147.00000
2692.00000 1366.00000
2442.00000 927.00000
1986.00000 981.00000
1076.00000 1240.00000
989.00000 1265.00000
IMAGE=ste CSV 6 9627.JPG
ID=72
SCALE=0.000787
LM=14
702.00000 1023.00000
826.00000 1119.00000
916.00000 1133.00000
1735.00000 1254.00000
2036.00000 1279.00000
2203.00000 1265.00000
2611.00000 1403.00000
2904.00000 1186.00000
2721.00000 938.00000
2341.00000 1104.00000
2290.00000 713.00000
1856.00000 699.00000
938.00000 907.00000
848.00000 936.00000
IMAGE=ste CSV 6 9629.JPG
ID=73
SCALE=0.000787
LM=14
1031.00000 862.00000
1135.00000 950.00000
1225.00000 955.00000
2081.00000 981.00000
2431.00000 938.00000
2653.00000 865.00000
3044.00000 941.00000
3298.00000 752.00000
3095.00000 550.00000
2819.00000 685.00000
2659.00000 417.00000
2177.00000 446.00000
1242.00000 727.00000
1138.00000 781.00000
IMAGE=ste CSV 9580.JPG
ID=74
SCALE=0.000787
LM=14
989.00000 806.00000
1082.00000 896.00000
1158.00000 905.00000
2045.00000 1017.00000
2414.00000 997.00000
2633.00000 933.00000
3095.00000 1009.00000
3377.00000 741.00000
3146.00000 502.00000
2800.00000 707.00000
2622.00000 372.00000
2169.00000 400.00000
1186.00000 696.00000
1099.00000 724.00000
IMAGE=ste CSV 9582.JPG
ID=75
SCALE=0.000787
LM=14
1370.00000 1262.00000
1450.00000 1370.00000
1531.00000 1373.00000
2379.00000 1543.00000
2708.00000 1562.00000
2974.00000 1512.00000
3439.00000 1652.00000
3783.00000 1395.00000
3529.00000 1101.00000
3148.00000 1255.00000
2986.00000 921.00000
2550.00000 927.00000
1559.00000 1162.00000
1475.00000 1187.00000
IMAGE=ste CSV 9584.JPG
ID=76
SCALE=0.000787
LM=14
800.00000 974.00000
927.00000 1070.00000
1023.00000 1091.00000
2005.00000 1209.00000
2401.00000 1193.00000
2643.00000 1150.00000
3086.00000 1271.00000
3429.00000 974.00000
3185.00000 726.00000
2776.00000 921.00000
2652.00000 543.00000
2147.00000 580.00000
1063.00000 862.00000
958.00000 896.00000
IMAGE=ste CSV 9586.JPG
ID=77
SCALE=0.000787
LM=14
924.00000 1048.00000
1065.00000 1150.00000
1152.00000 1175.00000
2079.00000 1302.00000
2481.00000 1302.00000
2712.00000 1231.00000
3106.00000 1335.00000
3391.00000 1093.00000
3166.00000 840.00000
2800.00000 1051.00000
2676.00000 668.00000
2228.00000 716.00000
1200.00000 941.00000
1099.00000 969.00000
IMAGE=ste CSV 9588.JPG
ID=78
SCALE=0.000787
LM=14
747.00000 809.00000
837.00000 910.00000
927.00000 921.00000
1867.00000 1119.00000
2236.00000 1141.00000
2464.00000 1102.00000
2929.00000 1310.00000
3236.00000 1104.00000
3014.00000 820.00000
2664.00000 919.00000
2526.00000 513.00000
2042.00000 496.00000
964.00000 705.00000
871.00000 727.00000
IMAGE=ste CSV 9590.JPG
ID=79
SCALE=0.000787
LM=14
845.00000 840.00000
969.00000 952.00000
1071.00000 969.00000
1811.00000 1155.00000
2183.00000 1195.00000
2448.00000 1164.00000
2932.00000 1302.00000
3256.00000 1082.00000
3039.00000 783.00000
2622.00000 1006.00000
2484.00000 544.00000
2014.00000 533.00000
1118.00000 721.00000
1000.00000 752.00000
IMAGE=ste CSV 9592.JPG
ID=80
SCALE=0.000787
LM=14
1131.00000 958.00000
1264.00000 1070.00000
1363.00000 1091.00000
2293.00000 1289.00000
2633.00000 1324.00000
2875.00000 1280.00000
3309.00000 1454.00000
3631.00000 1237.00000
3405.00000 943.00000
3061.00000 1119.00000
2915.00000 695.00000
2466.00000 676.00000
1407.00000 856.00000
1305.00000 881.00000
IMAGE=ste CSV 9594.JPG
ID=81
SCALE=0.000787
LM=14
797.00000 946.00000
920.00000 1070.00000
1016.00000 1094.00000
1720.00000 1240.00000
2070.00000 1252.00000
2302.00000 1184.00000
2720.00000 1274.00000
3021.00000 1020.00000
2804.00000 754.00000
2435.00000 992.00000
2277.00000 599.00000
1844.00000 627.00000
1060.00000 847.00000
958.00000 868.00000
IMAGE=ste CSV 9596.JPG
ID=82
SCALE=0.000787
LM=14
690.00000 775.00000
750.00000 890.00000
828.00000 910.00000
1704.00000 1121.00000
2098.00000 1144.00000
2352.00000 1093.00000
2864.00000 1186.00000
3160.00000 927.00000
2912.00000 662.00000
2521.00000 868.00000
2377.00000 505.00000
1859.00000 519.00000
888.00000 699.00000
792.00000 719.00000
IMAGE=ste CSV 9598.JPG
ID=83
SCALE=0.000787
LM=14
992.00000 826.00000
1071.00000 921.00000
1158.00000 936.00000
2056.00000 1059.00000
2428.00000 1054.00000
2639.00000 1026.00000
3092.00000 1133.00000
3380.00000 933.00000
3202.00000 710.00000
2828.00000 829.00000
2642.00000 530.00000
2203.00000 516.00000
1197.00000 707.00000
1113.00000 736.00000
IMAGE=str camino CC 9427.JPG
ID=84
SCALE=0.000787
LM=14
744.00000 1280.00000
874.00000 1373.00000
967.00000 1373.00000
1689.00000 1392.00000
1983.00000 1348.00000
2206.00000 1271.00000
2605.00000 1342.00000
2850.00000 1057.00000
2605.00000 893.00000
2302.00000 1131.00000
2135.00000 812.00000
1717.00000 884.00000
967.00000 1119.00000
880.00000 1169.00000
IMAGE=str camino CC 9429.JPG
ID=85
SCALE=0.000787
LM=14
893.00000 980.00000
1010.00000 1113.00000
1109.00000 1147.00000
1800.00000 1302.00000
2122.00000 1327.00000
2364.00000 1289.00000
2785.00000 1382.00000
3042.00000 1128.00000
2850.00000 933.00000
2478.00000 1107.00000
2379.00000 763.00000
1946.00000 744.00000
1153.00000 884.00000
1041.00000 905.00000
IMAGE=str camino CC 9431.JPG
ID=86
SCALE=0.000787
LM=14
787.00000 1026.00000
865.00000 1122.00000
958.00000 1141.00000
1800.00000 1246.00000
2119.00000 1234.00000
2333.00000 1181.00000
2751.00000 1265.00000
2999.00000 1035.00000
2810.00000 847.00000
2482.00000 1004.00000
2333.00000 710.00000
1871.00000 744.00000
995.00000 927.00000
896.00000 946.00000
IMAGE=str camino CC 9433.JPG
ID=87
SCALE=0.000787
LM=14
643.00000 1000.00000
713.00000 1113.00000
806.00000 1124.00000
1591.00000 1259.00000
1893.00000 1265.00000
2096.00000 1234.00000
2493.00000 1397.00000
2760.00000 1200.00000
2591.00000 972.00000
2279.00000 1104.00000
2146.00000 764.00000
1727.00000 761.00000
840.00000 896.00000
738.00000 921.00000
IMAGE=str camino CC 9435.JPG
ID=88
SCALE=0.000787
LM=14
716.00000 1062.00000
809.00000 1150.00000
890.00000 1164.00000
1701.00000 1318.00000
2014.00000 1338.00000
2222.00000 1310.00000
2577.00000 1417.00000
2839.00000 1209.00000
2645.00000 986.00000
2329.00000 1175.00000
2217.00000 800.00000
1820.00000 786.00000
935.00000 947.00000
845.00000 978.00000
IMAGE=str camino CC 9437.JPG
ID=89
SCALE=0.000787
LM=14
758.00000 1089.00000
858.00000 1209.00000
953.00000 1235.00000
1769.00000 1427.00000
2118.00000 1455.00000
2320.00000 1414.00000
2729.00000 1478.00000
2975.00000 1304.00000
2793.00000 1099.00000
2489.00000 1212.00000
2371.00000 938.00000
1928.00000 928.00000
1012.00000 994.00000
907.00000 1009.00000
IMAGE=str camino CC 9439.JPG
ID=90
SCALE=0.000787
LM=14
821.00000 1212.00000
948.00000 1327.00000
1041.00000 1358.00000
1701.00000 1485.00000
2008.00000 1488.00000
2209.00000 1460.00000
2599.00000 1512.00000
2844.00000 1308.00000
2661.00000 1119.00000
2314.00000 1237.00000
2215.00000 967.00000
1828.00000 967.00000
1082.00000 1085.00000
982.00000 1116.00000
IMAGE=str camino CC 9441.JPG
ID=91
SCALE=0.000787
LM=14
629.00000 1119.00000
701.00000 1231.00000
772.00000 1258.00000
1596.00000 1441.00000
1930.00000 1466.00000
2166.00000 1441.00000
2544.00000 1528.00000
2850.00000 1333.00000
2674.00000 1101.00000
2299.00000 1249.00000
2237.00000 943.00000
1782.00000 924.00000
831.00000 1014.00000
732.00000 1035.00000
IMAGE=str camino CC 9443.JPG
ID=92
SCALE=0.000787
LM=14
995.00000 1091.00000
1060.00000 1197.00000
1147.00000 1218.00000
1899.00000 1333.00000
2172.00000 1355.00000
2395.00000 1330.00000
2838.00000 1401.00000
3055.00000 1237.00000
2872.00000 1011.00000
2571.00000 1131.00000
2460.00000 825.00000
2001.00000 812.00000
1174.00000 992.00000
1091.00000 1020.00000
IMAGE=str camino CC 9445.JPG
ID=93
SCALE=0.000787
LM=14
970.00000 1110.00000
1125.00000 1249.00000
1199.00000 1280.00000
1887.00000 1382.00000
2203.00000 1361.00000
2413.00000 1314.00000
2798.00000 1361.00000
3024.00000 1166.00000
2838.00000 977.00000
2559.00000 1159.00000
2379.00000 840.00000
1986.00000 850.00000
1249.00000 998.00000
1140.00000 1039.00000
IMAGE=str camino CC 9447.JPG
ID=94
SCALE=0.000787
LM=14
1679.00000 983.00000
1813.00000 1094.00000
1902.00000 1116.00000
2547.00000 1258.00000
2890.00000 1283.00000
3110.00000 1249.00000
3522.00000 1358.00000
3767.00000 1209.00000
3625.00000 955.00000
3315.00000 1085.00000
3194.00000 772.00000
2686.00000 754.00000
1955.00000 865.00000
1831.00000 908.00000
IMAGE=str camino CC 9449.JPG
ID=95
SCALE=0.000787
LM=14
1484.00000 1085.00000
1611.00000 1178.00000
1698.00000 1197.00000
2348.00000 1255.00000
2655.00000 1243.00000
2872.00000 1187.00000
3234.00000 1218.00000
3467.00000 1004.00000
3299.00000 822.00000
2990.00000 1001.00000
2856.00000 701.00000
2423.00000 751.00000
1720.00000 936.00000
1620.00000 970.00000
IMAGE=str camino CC 9451.JPG
ID=96
SCALE=0.000787
LM=14
1489.00000 875.00000
1564.00000 991.00000
1653.00000 1014.00000
2508.00000 1195.00000
2852.00000 1205.00000
3050.00000 1185.00000
3432.00000 1318.00000
3708.00000 1130.00000
3551.00000 895.00000
3169.00000 1038.00000
3135.00000 677.00000
2699.00000 670.00000
1704.00000 800.00000
1602.00000 817.00000
IMAGE=str camino CC 9453.JPG
ID=97
SCALE=0.000787
LM=14
1531.00000 955.00000
1602.00000 1070.00000
1686.00000 1094.00000
2290.00000 1203.00000
2540.00000 1221.00000
2767.00000 1190.00000
3117.00000 1280.00000
3367.00000 1107.00000
3182.00000 884.00000
2878.00000 1023.00000
2816.00000 673.00000
2370.00000 720.00000
1723.00000 874.00000
1620.00000 896.00000
IMAGE=str camino CC 9455.JPG
ID=98
SCALE=0.000787
LM=14
955.00000 1096.00000
1091.00000 1222.00000
1159.00000 1246.00000
2007.00000 1372.00000
2328.00000 1355.00000
2525.00000 1335.00000
2893.00000 1437.00000
3173.00000 1253.00000
3002.00000 1035.00000
2641.00000 1120.00000
2566.00000 807.00000
2130.00000 820.00000
1203.00000 980.00000
1115.00000 1011.00000
IMAGE=str DF-T 9497.JPG
ID=99
SCALE=0.000787
LM=14
992.00000 1181.00000
1085.00000 1305.00000
1168.00000 1333.00000
1995.00000 1472.00000
2314.00000 1472.00000
2503.00000 1429.00000
2921.00000 1457.00000
3144.00000 1268.00000
2971.00000 1060.00000
2636.00000 1252.00000
2522.00000 915.00000
2125.00000 933.00000
1212.00000 1079.00000
1128.00000 1104.00000
IMAGE=str DF-T 9499.JPG
ID=100
SCALE=0.000787
LM=14
1078.00000 1190.00000
1184.00000 1296.00000
1267.00000 1314.00000
2042.00000 1451.00000
2336.00000 1454.00000
2531.00000 1423.00000
2881.00000 1478.00000
3169.00000 1277.00000
2986.00000 1060.00000
2624.00000 1228.00000
2531.00000 899.00000
2169.00000 896.00000
1311.00000 1070.00000
1224.00000 1088.00000
IMAGE=str DF-T 9501.JPG
ID=101
SCALE=0.000787
LM=14
1068.00000 1062.00000
1163.00000 1172.00000
1234.00000 1197.00000
2025.00000 1369.00000
2338.00000 1392.00000
2529.00000 1372.00000
2909.00000 1479.00000
3185.00000 1302.00000
3008.00000 1059.00000
2695.00000 1211.00000
2602.00000 871.00000
2186.00000 829.00000
1287.00000 958.00000
1203.00000 972.00000
IMAGE=str DF-T 9503.JPG
ID=102
SCALE=0.000787
LM=14
1339.00000 1231.00000
1500.00000 1342.00000
1608.00000 1364.00000
2259.00000 1447.00000
2509.00000 1447.00000
2763.00000 1392.00000
3222.00000 1457.00000
3414.00000 1262.00000
3247.00000 1048.00000
2934.00000 1197.00000
2760.00000 840.00000
2355.00000 871.00000
1624.00000 1057.00000
1528.00000 1107.00000
IMAGE=str DF-T 9505.JPG
ID=103
SCALE=0.000787
LM=14
1064.00000 1250.00000
1203.00000 1355.00000
1285.00000 1376.00000
2140.00000 1508.00000
2461.00000 1522.00000
2692.00000 1485.00000
3152.00000 1563.00000
3415.00000 1352.00000
3231.00000 1113.00000
2825.00000 1304.00000
2723.00000 933.00000
2277.00000 939.00000
1319.00000 1106.00000
1207.00000 1140.00000
IMAGE=str DF-T 9507.JPG
ID=104
SCALE=0.000787
LM=14
800.00000 1184.00000
893.00000 1305.00000
976.00000 1333.00000
1710.00000 1547.00000
1998.00000 1590.00000
2190.00000 1584.00000
2457.00000 1674.00000
2798.00000 1547.00000
2692.00000 1317.00000
2327.00000 1485.00000
2336.00000 1060.00000
1930.00000 1004.00000
1038.00000 1076.00000
939.00000 1094.00000
IMAGE=str DF-T 9509.JPG
ID=105
SCALE=0.000787
LM=14
1023.00000 1400.00000
1141.00000 1507.00000
1217.00000 1532.00000
1983.00000 1668.00000
2270.00000 1682.00000
2453.00000 1654.00000
2850.00000 1718.00000
3092.00000 1578.00000
2935.00000 1372.00000
2650.00000 1468.00000
2462.00000 1161.00000
2093.00000 1138.00000
1256.00000 1287.00000
1175.00000 1304.00000
IMAGE=str DF-T 9511.JPG
ID=106
SCALE=0.000787
LM=14
1007.00000 1231.00000
1097.00000 1355.00000
1187.00000 1376.00000
2045.00000 1482.00000
2336.00000 1519.00000
2494.00000 1509.00000
3021.00000 1568.00000
3256.00000 1382.00000
3092.00000 1141.00000
2736.00000 1258.00000
2624.00000 961.00000
2178.00000 958.00000
1224.00000 1119.00000
1134.00000 1150.00000
IMAGE=str DF-T 9513.JPG
ID=107
SCALE=0.000787
LM=14
1122.00000 1413.00000
1224.00000 1531.00000
1314.00000 1556.00000
2184.00000 1683.00000
2488.00000 1705.00000
2695.00000 1658.00000
3005.00000 1751.00000
3284.00000 1568.00000
3113.00000 1385.00000
2776.00000 1543.00000
2736.00000 1228.00000
2317.00000 1212.00000
1366.00000 1324.00000
1274.00000 1345.00000
IMAGE=str R16 9396.JPG
ID=108
SCALE=0.000787
LM=14
1189.00000 1654.00000
1332.00000 1752.00000
1420.00000 1766.00000
2234.00000 1839.00000
2549.00000 1828.00000
2743.00000 1786.00000
3135.00000 1904.00000
3399.00000 1710.00000
3222.00000 1490.00000
2904.00000 1659.00000
2735.00000 1347.00000
2338.00000 1355.00000
1459.00000 1521.00000
1349.00000 1549.00000
IMAGE=str R16 9397.JPG
ID=109
SCALE=0.000787
LM=14
1535.00000 1713.00000
1659.00000 1806.00000
1741.00000 1823.00000
2549.00000 1876.00000
2853.00000 1845.00000
3075.00000 1780.00000
3377.00000 1862.00000
3644.00000 1606.00000
3481.00000 1417.00000
3166.00000 1659.00000
2999.00000 1333.00000
2616.00000 1375.00000
1772.00000 1578.00000
1673.00000 1614.00000
IMAGE=str R16 9398.JPG
ID=110
SCALE=0.000787
LM=14
1056.00000 1586.00000
1161.00000 1693.00000
1245.00000 1713.00000
2031.00000 1842.00000
2355.00000 1842.00000
2566.00000 1811.00000
2895.00000 1994.00000
3180.00000 1839.00000
3090.00000 1639.00000
2726.00000 1741.00000
2605.00000 1411.00000
2177.00000 1380.00000
1282.00000 1476.00000
1194.00000 1496.00000
IMAGE=str R16 9399.JPG
ID=111
SCALE=0.000787
LM=14
1023.00000 1445.00000
1104.00000 1561.00000
1180.00000 1586.00000
2124.00000 1772.00000
2467.00000 1786.00000
2707.00000 1775.00000
3064.00000 1910.00000
3349.00000 1744.00000
3230.00000 1518.00000
2833.00000 1637.00000
2732.00000 1335.00000
2326.00000 1290.00000
1239.00000 1361.00000
1155.00000 1366.00000
IMAGE=str R16 9400.JPG
ID=112
SCALE=0.000787
LM=14
1118.00000 1437.00000
1276.00000 1547.00000
1369.00000 1561.00000
2183.00000 1648.00000
2495.00000 1639.00000
2695.00000 1603.00000
3050.00000 1645.00000
3295.00000 1451.00000
3132.00000 1282.00000
2814.00000 1431.00000
2715.00000 1133.00000
2301.00000 1138.00000
1400.00000 1304.00000
1301.00000 1318.00000
IMAGE=str R16 9401.JPG
ID=113
SCALE=0.000787
LM=14
851.00000 1169.00000
938.00000 1268.00000
1025.00000 1282.00000
1991.00000 1462.00000
2318.00000 1485.00000
2532.00000 1454.00000
2890.00000 1538.00000
3177.00000 1355.00000
3008.00000 1178.00000
2614.00000 1299.00000
2546.00000 952.00000
2118.00000 961.00000
1059.00000 1071.00000
972.00000 1076.00000
IMAGE=str R16 9408.JPG
ID=114
SCALE=0.000787
LM=14
784.00000 710.00000
837.00000 837.00000
930.00000 884.00000
1871.00000 1324.00000
2156.00000 1423.00000
2389.00000 1451.00000
2748.00000 1680.00000
3079.00000 1612.00000
3030.00000 1330.00000
2599.00000 1379.00000
2649.00000 1020.00000
2187.00000 874.00000
1041.00000 685.00000
933.00000 667.00000
IMAGE=str R16 9409.JPG
ID=115
SCALE=0.000787
LM=14
828.00000 1178.00000
908.00000 1274.00000
982.00000 1286.00000
1964.00000 1407.00000
2221.00000 1398.00000
2460.00000 1361.00000
2825.00000 1404.00000
3086.00000 1197.00000
2884.00000 964.00000
2556.00000 1156.00000
2417.00000 868.00000
2026.00000 902.00000
1020.00000 1079.00000
945.00000 1101.00000
IMAGE=str R16 9410.JPG
ID=116
SCALE=0.000787
LM=14
817.00000 1166.00000
921.00000 1265.00000
1006.00000 1276.00000
1842.00000 1386.00000
2132.00000 1375.00000
2343.00000 1338.00000
2749.00000 1428.00000
3011.00000 1226.00000
2842.00000 1028.00000
2495.00000 1217.00000
2388.00000 865.00000
1927.00000 848.00000
1042.00000 1028.00000
952.00000 1057.00000
IMAGE=str R16 9411.JPG
ID=117
SCALE=0.000787
LM=14
1013.00000 1234.00000
1097.00000 1339.00000
1174.00000 1361.00000
2138.00000 1503.00000
2485.00000 1497.00000
2661.00000 1460.00000
3070.00000 1547.00000
3312.00000 1339.00000
3166.00000 1144.00000
2794.00000 1305.00000
2683.00000 967.00000
2262.00000 977.00000
1224.00000 1144.00000
1134.00000 1156.00000
IMAGE=str R16 9412.JPG
ID=118
SCALE=0.000787
LM=14
835.00000 1263.00000
978.00000 1376.00000
1068.00000 1404.00000
1920.00000 1578.00000
2269.00000 1614.00000
2471.00000 1578.00000
2857.00000 1685.00000
3147.00000 1496.00000
2942.00000 1248.00000
2578.00000 1363.00000
2494.00000 1086.00000
2087.00000 1071.00000
1132.00000 1148.00000
1037.00000 1161.00000
IMAGE=str R16 9413.JPG
ID=119
SCALE=0.000787
LM=14
1143.00000 1246.00000
1255.00000 1355.00000
1339.00000 1379.00000
2091.00000 1512.00000
2398.00000 1512.00000
2562.00000 1497.00000
2906.00000 1652.00000
3138.00000 1519.00000
3042.00000 1289.00000
2689.00000 1348.00000
2680.00000 1054.00000
2249.00000 1023.00000
1394.00000 1138.00000
1289.00000 1153.00000
IMAGE=str R16 9414.JPG
ID=120
SCALE=0.000787
LM=14
933.00000 1183.00000
1040.00000 1290.00000
1132.00000 1321.00000
1963.00000 1473.00000
2304.00000 1459.00000
2501.00000 1420.00000
2940.00000 1496.00000
3191.00000 1293.00000
3050.00000 1107.00000
2681.00000 1257.00000
2532.00000 955.00000
2098.00000 969.00000
1180.00000 1088.00000
1073.00000 1104.00000
IMAGE=str R16 9415.JPG
ID=121
SCALE=0.000787
LM=14
1034.00000 1285.00000
1158.00000 1378.00000
1256.00000 1394.00000
2048.00000 1451.00000
2360.00000 1440.00000
2566.00000 1403.00000
2999.00000 1451.00000
3225.00000 1268.00000
3016.00000 1051.00000
2754.00000 1197.00000
2540.00000 936.00000
2163.00000 947.00000
1268.00000 1138.00000
1178.00000 1172.00000
IMAGE=str R16 9416.JPG
ID=122
SCALE=0.000787
LM=14
1589.00000 1510.00000
1718.00000 1631.00000
1814.00000 1650.00000
2683.00000 1813.00000
3011.00000 1824.00000
3225.00000 1792.00000
3625.00000 1885.00000
3910.00000 1665.00000
3701.00000 1426.00000
3350.00000 1580.00000
3254.00000 1238.00000
2795.00000 1231.00000
1852.00000 1373.00000
1746.00000 1409.00000
IMAGE=str T-SJD 9458.JPG
ID=123
SCALE=0.000787
LM=14
1311.00000 1265.00000
1447.00000 1395.00000
1537.00000 1420.00000
2432.00000 1556.00000
2705.00000 1565.00000
2974.00000 1525.00000
3389.00000 1664.00000
3659.00000 1466.00000
3519.00000 1237.00000
3148.00000 1413.00000
3011.00000 1014.00000
2571.00000 1001.00000
1580.00000 1138.00000
1487.00000 1172.00000
IMAGE=str T-SJD 9460.JPG
ID=124
SCALE=0.000787
LM=14
1270.00000 1280.00000
1401.00000 1392.00000
1493.00000 1429.00000
2184.00000 1556.00000
2488.00000 1553.00000
2708.00000 1522.00000
3123.00000 1649.00000
3402.00000 1438.00000
3244.00000 1234.00000
2869.00000 1382.00000
2754.00000 1014.00000
2333.00000 1026.00000
1537.00000 1144.00000
1435.00000 1175.00000
IMAGE=str T-SJD 9462.JPG
ID=125
SCALE=0.000787
LM=14
1057.00000 1128.00000
1174.00000 1249.00000
1258.00000 1271.00000
2082.00000 1435.00000
2392.00000 1457.00000
2624.00000 1426.00000
3086.00000 1463.00000
3333.00000 1274.00000
3126.00000 1057.00000
2825.00000 1156.00000
2664.00000 905.00000
2224.00000 902.00000
1305.00000 1017.00000
1202.00000 1039.00000
IMAGE=str T-SJD 9464.JPG
ID=126
SCALE=0.000787
LM=14
1459.00000 1206.00000
1593.00000 1327.00000
1701.00000 1351.00000
2392.00000 1466.00000
2664.00000 1478.00000
2875.00000 1423.00000
3302.00000 1506.00000
3535.00000 1296.00000
3386.00000 1101.00000
3014.00000 1258.00000
2875.00000 896.00000
2503.00000 908.00000
1732.00000 1070.00000
1630.00000 1101.00000
IMAGE=str T-SJD 9466.JPG
ID=127
SCALE=0.000787
LM=14
1350.00000 1335.00000
1459.00000 1454.00000
1534.00000 1471.00000
2328.00000 1590.00000
2634.00000 1607.00000
2832.00000 1583.00000
3295.00000 1675.00000
3544.00000 1485.00000
3350.00000 1229.00000
3019.00000 1338.00000
2856.00000 1045.00000
2443.00000 1052.00000
1588.00000 1212.00000
1489.00000 1250.00000
IMAGE=str T-SJD 9468.JPG
ID=128
SCALE=0.000787
LM=14
1401.00000 1274.00000
1521.00000 1385.00000
1611.00000 1407.00000
2448.00000 1593.00000
2770.00000 1612.00000
2974.00000 1581.00000
3423.00000 1714.00000
3696.00000 1509.00000
3525.00000 1271.00000
3160.00000 1385.00000
3064.00000 1023.00000
2630.00000 983.00000
1639.00000 1147.00000
1537.00000 1175.00000
IMAGE=str T-SJD 9470.JPG
ID=129
SCALE=0.000787
LM=14
1590.00000 1441.00000
1707.00000 1553.00000
1797.00000 1581.00000
2661.00000 1732.00000
3008.00000 1748.00000
3213.00000 1729.00000
3594.00000 1844.00000
3894.00000 1627.00000
3705.00000 1382.00000
3333.00000 1516.00000
3262.00000 1181.00000
2838.00000 1175.00000
1840.00000 1317.00000
1735.00000 1351.00000
IMAGE=str T-SJD 9472.JPG
ID=130
SCALE=0.000787
LM=14
1472.00000 1401.00000
1565.00000 1509.00000
1655.00000 1525.00000
2472.00000 1680.00000
2791.00000 1698.00000
2983.00000 1680.00000
3433.00000 1729.00000
3680.00000 1519.00000
3494.00000 1296.00000
3132.00000 1432.00000
3036.00000 1101.00000
2599.00000 1097.00000
1692.00000 1277.00000
1590.00000 1317.00000
IMAGE=str T-SJD 9474.JPG
ID=131
SCALE=0.000787
LM=14
1414.00000 1454.00000
1499.00000 1569.00000
1580.00000 1592.00000
2377.00000 1710.00000
2732.00000 1699.00000
2937.00000 1656.00000
3357.00000 1808.00000
3616.00000 1620.00000
3458.00000 1386.00000
3118.00000 1583.00000
2954.00000 1135.00000
2504.00000 1144.00000
1611.00000 1338.00000
1524.00000 1369.00000
IMAGE=str T-SJD 9476.JPG
ID=132
SCALE=0.000787
LM=14
1428.00000 1459.00000
1535.00000 1563.00000
1611.00000 1572.00000
2456.00000 1620.00000
2788.00000 1589.00000
2997.00000 1516.00000
3374.00000 1563.00000
3625.00000 1361.00000
3439.00000 1161.00000
3168.00000 1378.00000
2926.00000 1003.00000
2509.00000 1073.00000
1628.00000 1330.00000
1541.00000 1358.00000
IMAGE=str T-SJD 9478.JPG
ID=133
SCALE=0.000787
LM=14
1102.00000 1403.00000
1228.00000 1513.00000
1316.00000 1532.00000
2146.00000 1654.00000
2464.00000 1668.00000
2695.00000 1631.00000
3121.00000 1704.00000
3357.00000 1513.00000
3174.00000 1293.00000
2847.00000 1428.00000
2743.00000 1110.00000
2307.00000 1107.00000
1352.00000 1262.00000
1251.00000 1293.00000
IMAGE=str T-SJD 9480.JPG
ID=134
SCALE=0.000787
LM=14
1239.00000 1349.00000
1334.00000 1435.00000
1397.00000 1463.00000
2230.00000 1651.00000
2544.00000 1679.00000
2793.00000 1654.00000
3247.00000 1756.00000
3496.00000 1575.00000
3326.00000 1356.00000
2993.00000 1458.00000
2870.00000 1144.00000
2407.00000 1118.00000
1460.00000 1225.00000
1360.00000 1249.00000
IMAGE=str T-SJD 9482.JPG
ID=135
SCALE=0.000787
LM=14
920.00000 887.00000
1060.00000 995.00000
1143.00000 1004.00000
2001.00000 1088.00000
2342.00000 1079.00000
2553.00000 1035.00000
2974.00000 1073.00000
3237.00000 912.00000
3064.00000 673.00000
2742.00000 809.00000
2559.00000 524.00000
2141.00000 546.00000
1181.00000 754.00000
1075.00000 791.00000
IMAGE=str T-SJD 9483.JPG
ID=136
SCALE=0.000787
LM=14
1437.00000 1234.00000
1507.00000 1338.00000
1606.00000 1366.00000
2400.00000 1538.00000
2678.00000 1558.00000
2912.00000 1530.00000
3402.00000 1620.00000
3633.00000 1451.00000
3495.00000 1231.00000
3166.00000 1304.00000
2977.00000 1048.00000
2535.00000 1051.00000
1651.00000 1133.00000
1552.00000 1152.00000
IMAGE=str ViFa 9487.JPG
ID=137
SCALE=0.000787
LM=14
1082.00000 752.00000
1197.00000 857.00000
1290.00000 882.00000
2112.00000 983.00000
2433.00000 983.00000
2664.00000 936.00000
3053.00000 992.00000
3304.00000 812.00000
3154.00000 612.00000
2833.00000 758.00000
2684.00000 502.00000
2250.00000 522.00000
1338.00000 640.00000
1237.00000 654.00000
IMAGE=str ViFa 9490.JPG
ID=138
SCALE=0.000787
LM=14
1051.00000 930.00000
1138.00000 1037.00000
1214.00000 1062.00000
2039.00000 1155.00000
2287.00000 1150.00000
2504.00000 1113.00000
2997.00000 1203.00000
3191.00000 1028.00000
3008.00000 837.00000
2735.00000 930.00000
2552.00000 665.00000
2127.00000 668.00000
1259.00000 823.00000
1163.00000 845.00000
IMAGE=str ViFa 9492.JPG
ID=139
SCALE=0.000787
LM=14
967.00000 834.00000
1051.00000 927.00000
1131.00000 958.00000
1905.00000 1119.00000
2197.00000 1141.00000
2379.00000 1116.00000
2801.00000 1200.00000
3030.00000 1029.00000
2859.00000 834.00000
2553.00000 927.00000
2457.00000 664.00000
2070.00000 630.00000
1190.00000 732.00000
1085.00000 741.00000
IMAGE=str ViFa 9494.JPG
ID=140
SCALE=0.000787
